# Supplementary material for: Orgo-Seq integrates single-cell and bulk transcriptomic data to identify cell type specific-driver genes associated with autism spectrum disorder
Source: Nat Commun. 2022 Jun 10;13:3243. doi: 10.1038/s41467-022-30968-3 (PMC9187732; doi:10.1038/s41467-022-30968-3)
Supplement: Supplementary file 4 — Supplementary Data 1 [file 41467_2022_30968_MOESM4_ESM.xlsx]

## Sheet: DIN
Sample	DNA Integrity Number (DIN)
1	6.9
2	7.7
3	8.6
4	8.5
5	8.3
6	8
7	8.2
8	8.1
9	8.9
10	8.4
11	7.4
12	7.4
13	7.7
14	7.1
15	7.8
16	8
17	8.2
18	8.1
19	8.6
20	7.8
21	7.4
22	7
23	7.3
24	8.3
25	8.4

## Sheet: RIN
Sample	RNA Integrity Number (RIN)
1_1	8
1_2	7.8
1_3	8.5
2_1	8.9
2_2	8.6
2_3	8.1
3_1	8.4
3_2	8.7
3_3	8.6
4_1	8.1
4_2	7.3
4_3	7.6
5_1	8.1
5_2	7.4
5_3	7.2
6_1	7.6
6_2	7.7
6_3	8.4
7_1	7.5
7_2	8
7_3	7.7
8_1	7.9
8_2	7.4
8_3	6.5
9_1	9.2
9_2	7.5
9_3	8.4
10_1	8.3
10_2	7.3
10_3	7.2
11_1	8.4
11_2	7.4
11_3	7.7
12_1	7.9
12_2	8.5
12_3	8.2
13_1	8.2
13_2	8.3
13_3	8.7
14_1	7.8
14_2	8.3
14_3	7.9
15_1	7.9
15_2	8.5
15_3	8
16_1	7.9
16_2	7.9
16_3	7.6
17_1	8.4
17_2	9.3
17_3	9
18_1	7.9
18_2	8.4
18_3	9.1
19_1	6.4
19_2	8.7
19_3	8
20_1	7.3
20_2	8
20_3	7.5
21_1	7.1
21_2	7.5
22_1	7.5
22_2	8.9
22_3	8
23_1	7.7
24_1	8.2
24_2	9.5
24_3	8.7
25_1	9
25_2	9.2
