# Supplementary material for: Orgo-Seq integrates single-cell and bulk transcriptomic data to identify cell type specific-driver genes associated with autism spectrum disorder
Source: Nat Commun. 2022 Jun 10;13:3243. doi: 10.1038/s41467-022-30968-3 (PMC9187732; doi:10.1038/s41467-022-30968-3)
Supplement: Supplementary file 7 — Supplementary Data 4 [file 41467_2022_30968_MOESM7_ESM.xlsx]

## Sheet: CNV calling
iPSC sample	CNV Region	CNV Type	CNV Size
13	chr15:22550601-23136100	duplication	585500 bp
14	chr15:22570701-23133800	duplication	563100 bp
15	chr15:24477201-25175000	duplication	697800 bp
16	chr15:22568801-23133800	duplication	565000 bp
17	chr16:29540201-30274400	deletion	734200 bp
18	chr16:29568601-30274400	deletion	705800 bp
19	chr16:29540101-30307100	deletion	767000 bp
20	chr16:29540001-30274400	deletion	734400 bp
21	chr16:29568601-30274400	deletion	705800 bp
22	chr16:29540101-30274400	deletion	734300 bp
23	chr16:29540101-30274400	deletion	734300 bp
24	chr16:29538701-30274400	deletion	735700 bp
25	chr16:29540101-30274400	deletion	734300 bp
