# Supplementary material for: Orgo-Seq integrates single-cell and bulk transcriptomic data to identify cell type specific-driver genes associated with autism spectrum disorder
Source: Nat Commun. 2022 Jun 10;13:3243. doi: 10.1038/s41467-022-30968-3 (PMC9187732; doi:10.1038/s41467-022-30968-3)
Supplement: Supplementary file 8 — Supplementary Data 5 [file 41467_2022_30968_MOESM8_ESM.xlsx]

## Sheet: SD analyses
Intra SD	Inter SD	# Intra Genes	# Inter Genes	# Overlap	Ratio (#Overlap/# Intra Genes)	Change in ratios		Intra SD	Inter SD	# Intra Genes	# Inter Genes	# Overlap	Ratio (#Overlap/# Inter Genes)	Change in ratios
0.5	0.5	8337	2646	2434	0.291952			0.5	0.5	8337	2646	2434	0.919879
1	0.5	4009	2646	1694	0.422549	0.309071		0.5	1	8337	1442	1373	0.95215	0.0338925
1.5	0.5	1603	2646	1011	0.630692	0.330023		0.5	1.5	8337	869	844	0.971231	0.0196467
2	0.5	860	2646	658	0.765116	0.175691		0.5	2	8337	548	540	0.985401	0.0143801
2.5	0.5	594	2646	488	0.821549	0.0686904		0.5	2.5	8337	363	358	0.986226	0.00083595
3	0.5	445	2646	386	0.867416	0.0528777		0.5	3	8337	270	266	0.985185	-0.00105636
0.5	1	8337	1442	1373	0.164688			1	0.5	4009	2646	1694	0.640212
1	1	4009	1442	1082	0.269893	0.389804		1	1	4009	1442	1082	0.750347	0.146779
1.5	1	1603	1442	736	0.459139	0.412177		1	1.5	4009	869	718	0.826237	0.0918505
2	1	860	1442	517	0.601163	0.236248		1	2	4009	548	490	0.894161	0.0759635
2.5	1	594	1442	396	0.666667	0.0982558		1	2.5	4009	363	338	0.931129	0.0397033
3	1	445	1442	327	0.734831	0.0927625		1	3	4009	270	260	0.962963	0.0330579
0.5	1.5	8337	869	844	0.101235			1.5	0.5	1603	2646	1011	0.382086
1	1.5	4009	869	718	0.179097	0.434745		1.5	1	1603	1442	736	0.510402	0.251402
1.5	1.5	1603	869	546	0.340611	0.474189		1.5	1.5	1603	869	546	0.628308	0.187657
2	1.5	860	869	407	0.473256	0.280281		1.5	2	1603	548	403	0.735401	0.145625
2.5	1.5	594	869	320	0.538721	0.121519		1.5	2.5	1603	363	300	0.826446	0.110164
3	1.5	445	869	268	0.602247	0.105483		1.5	3	1603	270	243	0.9	0.0817264
0.5	2	8337	548	540	0.0647715			2	0.5	860	2646	658	0.248677
1	2	4009	548	490	0.122225	0.470063		2	1	860	1442	517	0.35853	0.306397
1.5	2	1603	548	403	0.251404	0.51383		2	1.5	860	869	407	0.468354	0.23449
2	2	860	548	319	0.37093	0.322235		2	2	860	548	319	0.582117	0.195429
2.5	2	594	548	259	0.436027	0.149295		2	2.5	860	363	253	0.69697	0.164789
3	2	445	548	221	0.496629	0.122027		2	3	860	270	216	0.8	0.128788
0.5	2.5	8337	363	386	0.0462996			2.5	0.5	594	2646	488	0.184429
1	2.5	4009	363	358	0.0892991	0.481522		2.5	1	594	1442	396	0.274619	0.328416
1.5	2.5	1603	363	300	0.187149	0.522845		2.5	1.5	594	869	320	0.368239	0.254239
2	2.5	860	363	253	0.294186	0.363841		2.5	2	594	548	259	0.472628	0.220868
2.5	2.5	594	363	211	0.355219	0.171817		2.5	2.5	594	363	211	0.581267	0.186901
3	2.5	445	363	191	0.429213	0.172396		2.5	3	594	270	190	0.703704	0.173989
0.5	3	8337	270	266	0.031906			3	0.5	445	2646	445	0.168178
1	3	4009	270	260	0.0648541	0.508035		3	1	445	1442	327	0.226768	0.258369
1.5	3	1603	270	243	0.151591	0.572177		3	1.5	445	869	268	0.3084	0.264695
2	3	860	270	216	0.251163	0.396444		3	2	445	548	221	0.403285	0.235278
2.5	3	594	270	190	0.319865	0.214786		3	2.5	445	363	191	0.526171	0.233548
3	3	445	270	174	0.391011	0.181954		3	3	445	270	174	0.644444	0.183528

## Sheet: Outlier transcripts (intra)
AccessionID	EntrezGeneID	Gene	GeneName
NM_148912	83451	ABHD11	abhydrolase domain containing 11
NM_001146314	84836	ABHD14B	abhydrolase domain containing 14B
NM_001042473	91452	ACBD5	acyl-CoA binding domain containing 5
NM_001302622	43	ACHE	acetylcholinesterase (Yt blood group)
NM_181866	11332	ACOT7	acyl-CoA thioesterase 7
NM_032501	84532	ACSS1	acyl-CoA synthetase short-chain family member 1
NM_001100	58	ACTA1	actin, alpha 1, skeletal muscle
NM_005159	70	ACTC1	actin, alpha, cardiac muscle 1
NM_000666	95	ACY1	aminoacylase 1
NM_182920	56999	ADAMTS9	ADAM metallopeptidase with thrombospondin type 1 motif, 9
NM_001010982	125061	AFMID	arylformamidase
NM_001134	174	AFP	alpha-fetoprotein
NM_006408	10551	AGR2	anterior gradient 2
NM_000029	183	AGT	angiotensinogen (serpin peptidase inhibitor, clade A, member 8)
NM_001622	197	AHSG	alpha-2-HS-glycoprotein
NM_203464	205	AK4	adenylate kinase 4
NM_001206646	56672	AKIP1	A kinase (PRKA) interacting protein 1
NM_001206729	10000	AKT3	v-akt murine thymoma viral oncogene homolog 3
NM_000477	213	ALB	albumin
NM_016519	258	AMBN	ameloblastin (enamel matrix protein)
NM_001633	259	AMBP	alpha-1-microglobulin/bikunin precursor
NM_000481	275	AMT	aminomethyltransferase
NM_001002246	51529	ANAPC11	anaphase promoting complex subunit 11
NM_001278488	25906	ANAPC15	anaphase promoting complex subunit 15
NM_015199	23243	ANKRD28	ankyrin repeat domain 28
NM_001162435	100287718	ANKRD66	ankyrin repeat domain 66
NM_030920	81611	ANP32E	acidic (leucine-rich) nuclear phosphoprotein 32 family, member E
NM_005139	306	ANXA3	annexin A3
NM_005498	10053	AP1M2	adaptor-related protein complex 1, mu 2 subunit
NM_005503	321	APBA2	amyloid beta (A4) precursor protein-binding, family A, member 2
NM_004307	323	APBB2	amyloid beta (A4) precursor protein-binding, family B, member 2
NM_000039	335	APOA1	apolipoprotein A-I
NM_001643	336	APOA2	apolipoprotein A-II
NM_000482	337	APOA4	apolipoprotein A-IV
NM_000040	345	APOC3	apolipoprotein C-III
NM_001270696	94134	ARHGAP12	Rho GTPase activating protein 12
NM_032900	84986	ARHGAP19	Rho GTPase activating protein 19
NM_199002	9138	ARHGEF1	Rho guanine nucleotide exchange factor (GEF) 1
NM_005738	10124	ARL4A	ADP-ribosylation factor-like 4A
NM_025139	80210	ARMC9	armadillo repeat containing 9
NM_001024960	10093	ARPC4	actin related protein 2/3 complex, subunit 4, 20kDa
NR_122035	85026	ARRDC1-AS1	n/a
NM_004674	9070	ASH2L	ash2 (absent, small, or homeotic)-like (Drosophila)
NM_032189	23250	ATP11A	ATPase, class VI, type 11A
NM_173694	286410	ATP11C	ATPase, class VI, type 11C
NM_018035	55101	ATP5SL	ATP5S-like
NM_001198569	527	ATP6V0C	ATPase, H+ transporting, lysosomal 16kDa, V0 subunit c
NM_198437	6790	AURKA	aurora kinase A
NM_001127230	54998	AURKAIP1	aurora kinase A interacting protein 1
NM_014984	22994	AZI1	5-azacytidine induced 1
NM_001005417	8704	B4GALT2	UDP-Gal:betaGlcNAc beta 1,4- galactosyltransferase, polypeptide 2
NM_201280	63915	BLOC1S5	biogenesis of lysosomal organelles complex-1, subunit 5, muted
NM_033503	90427	BMF	Bcl2 modifying factor
NM_001717	646	BNC1	basonuclin 1
NM_004335	684	BST2	bone marrow stromal cell antigen 2
NM_138787	119710	C11orf74	chromosome 11 open reading frame 74
NM_001100388	399949	C11orf88	chromosome 11 open reading frame 88
NM_021934	60673	C12orf44	chromosome 12 open reading frame 44
NM_001198784	145788	C15orf65	chromosome 15 open reading frame 65
NM_001142798	124944	C17orf49	chromosome 17 open reading frame 49
NM_001164257	92340	C17orf72	chromosome 17 open reading frame 72
NM_017941	55028	C17orf80	chromosome 17 open reading frame 80
NM_033520	64073	C19orf33	chromosome 19 open reading frame 33
NM_001100418	55049	C19orf60	chromosome 19 open reading frame 60
NM_001013625	257177	C1orf192	chromosome 1 open reading frame 192
NM_020317	57035	C1orf63	chromosome 1 open reading frame 63
NM_182533	199990	C1orf86	chromosome 1 open reading frame 86
NM_015991	712	C1QA	complement component 1, q subcomponent, A chain
NM_000491	713	C1QB	complement component 1, q subcomponent, B chain
NM_172369	714	C1QC	complement component 1, q subcomponent, C chain
NM_178456	128602	C20orf85	chromosome 20 open reading frame 85
NR_026845	84996	C21orf119	chromosome 21 open reading frame 119
NM_182500	130813	C2orf50	chromosome 2 open reading frame 50
NM_001168243	401115	C4orf48	chromosome 4 open reading frame 48
NM_001099858	79020	C7orf25	chromosome 7 open reading frame 25
NM_001243751	78996	C7orf49	chromosome 7 open reading frame 49
NM_032350	84310	C7orf50	chromosome 7 open reading frame 50
NM_001013842	541565	C8orf58	chromosome 8 open reading frame 58
NM_001010940	138255	C9orf135	chromosome 9 open reading frame 135
NM_147168	84688	C9orf24	chromosome 9 open reading frame 24
NM_001256526	90120	C9orf69	chromosome 9 open reading frame 69
NM_032310	84270	C9orf89	chromosome 9 open reading frame 89
NM_001218	771	CA12	carbonic anhydrase XII
NM_001206916	784	CACNB3	calcium channel, voltage-dependent, beta 3 subunit
NM_033140	800	CALD1	caldesmon 1
NM_203459	23271	CAMSAP2	calmodulin regulated spectrin-associated protein family, member 2
NM_006367	10487	CAP1	CAP, adenylate cyclase-associated protein 1 (yeast)
NM_004058	828	CAPS	calcyphosine
NM_001042625	133690	CAPSL	calcyphosine-like
NM_018491	55871	CBWD1	COBW domain containing 1
NM_004059	883	CCBL1	cysteine conjugate-beta lyase, cytoplasmic
NM_012337	25790	CCDC19	coiled-coil domain containing 19
NM_001174138	885	CCK	cholecystokinin
NR_030770	83605	CCM2	cerebral cavernous malformation 2
NM_021147	10309	CCNO	cyclin O
NM_001199022	9738	CCP110	centriolar coiled coil protein 110kDa
NM_001284240	54462	CCSER2	coiled-coil serine-rich protein 2
NM_153826	4179	CD46	CD46 molecule, complement regulatory protein
NM_001251	968	CD68	CD68 molecule
NM_001287520	994	CDC25B	cell division cycle 25B
NR_121598	101929351	CDC37L1-AS1	n/a
NM_001793	1001	CDH3	cadherin 3, type 1, P-cadherin (placental)
NM_001145306	1021	CDK6	cyclin-dependent kinase 6
NM_003159	6792	CDKL5	cyclin-dependent kinase-like 5
NM_005195	1052	CEBPD	CCAAT/enhancer binding protein (C/EBP), delta
NM_017829	27440	CECR5	cat eye syndrome chromosome region, candidate 5
NM_020180	56853	CELF4	CUGBP, Elav-like family member 4
NM_016564	51286	CEND1	cell cycle exit and neuronal differentiation 1
NM_022145	64105	CENPK	centromere protein K
NM_024629	79682	CENPU	centromere protein U
NM_138638	1073	CFL2	cofilin 2 (muscle)
NM_001127184	8837	CFLAR	CASP8 and FADD-like apoptosis regulator
NM_000735	1081	CGA	glycoprotein hormones, alpha polypeptide
NR_125756	400916	CHCHD10	n/a
NM_016139	51142	CHCHD2	coiled-coil-helix-coiled-coil-helix domain containing 2
NM_001297553	1108	CHD4	chromodomain-helicase-DNA-binding protein 4 isoform 2
NM_001275	1113	CHGA	chromogranin A (parathyroid secretory protein 1)
NM_001253387	10752	CHL1	cell adhesion molecule L1-like
NM_001206602	1123	CHN1	chimerin 1
NM_001195731	79586	CHPF	chondroitin polymerizing factor
NM_001243794	55501	CHST12	carbohydrate (chondroitin 4) sulfotransferase 12
NM_001127896	64377	CHST8	carbohydrate (N-acetylgalactosamine 4-0) sulfotransferase 8
NM_018204	26586	CKAP2	cytoskeleton associated protein 2
NM_001824	1158	CKM	creatine kinase, muscle
NM_007056	11129	CLASRP	CLK4-associating serine/arginine rich protein
NM_004366	1181	CLCN2	chloride channel, voltage-sensitive 2
NM_021195	9074	CLDN6	claudin 6
NM_001040181	56650	CLDND1	claudin domain containing 1
NM_004071	1195	CLK1	CDC-like kinase 1
NM_001855	1306	COL15A1	collagen, type XV, alpha 1
NM_130386	81035	COLEC12	collectin sub-family member 12
NM_001008220	10814	CPLX2	complexin 2
NM_152926	8904	CPNE1	copine I
NM_001122633	1373	CPS1	carbamoyl-phosphate synthase 1, mitochondrial
NM_001014447	8532	CPZ	carboxypeptidase Z
NM_031476	83716	CRISPLD2	cysteine-rich secretory protein LCCL domain containing 2
NM_001127458	54675	CRLS1	cardiolipin synthase 1
NR_034106	643911	CRNDE	colorectal neoplasia differentially expressed (non-protein coding)
NM_000394	1409	CRYAA	crystallin, alpha A
NM_001289807	1410	CRYAB	alpha-crystallin B chain
NM_005208	1411	CRYBA1	crystallin, beta A1
NM_001887	1414	CRYBB1	crystallin, beta B1
NM_138455	115908	CTHRC1	collagen triple helix repeat containing 1
NM_001332	1501	CTNND2	catenin (cadherin-associated protein), delta 2
NM_003589	8451	CUL4A	cullin 4A
NM_018659	54360	CYTL1	cytokine-like 1
NM_001017920	92196	DAPL1	death associated protein-like 1
NM_001042610	79007	DBNDD1	dysbindin (dystrobrevin binding protein 1) domain containing 1
NM_001014436	28988	DBNL	drebrin-like
NR_073047	162989	DEDD2	death effector domain containing 2
NM_018369	55789	DEPDC1B	DEP domain containing 1B
NM_001927	1674	DES	desmin
NM_198083	317749	DHRS4L2	dehydrogenase/reductase (SDR family) member 4 like 2
NM_001291628	23405	DICER1	endoribonuclease Dicer isoform 1
NM_080796	11083	DIDO1	death inducer-obliterator 1
NM_012242	22943	DKK1	dickkopf WNT signaling pathway inhibitor 1
NM_001081562	1760	DMPK	dystrophia myotonica-protein kinase
NM_001009933	1774	DNASE1L1	deoxyribonuclease I-like 1
NM_001080849	728489	DNLZ	DNL-type zinc finger
NM_001005336	1759	DNM1	dynamin 1
NM_012062	10059	DNM1L	dynamin 1-like
NM_001135155	8193	DPF1	D4, zinc and double PHD fingers family 1
NM_005700	10072	DPP3	dipeptidyl-peptidase 3
NM_018189	55211	DPPA4	developmental pluripotency associated 4
NM_000795	1813	DRD2	dopamine receptor D2
NM_024422	1824	DSC2	desmocollin 2
NM_001941	1825	DSC3	desmocollin 3
NM_001145315	79980	DSN1	DSN1, MIS12 kinetochore complex component
NM_004415	1832	DSP	desmoplakin
NM_006483	9149	DYRK1B	dual-specificity tyrosine-(Y)-phosphorylation regulated kinase 1B
NM_198256	1876	E2F6	E2F transcription factor 6
NM_001039349	2202	EFEMP1	EGF containing fibulin-like extracellular matrix protein 1
NM_001243252	80303	EFHD1	EF-hand domain family, member D1
NM_019843	56478	EIF4ENIF1	eukaryotic translation initiation factor 4E nuclear import factor 1
NM_172373	1997	ELF1	E74-like factor 1 (ets domain transcription factor)
NM_001127197	2000	ELF4	E74-like factor 4 (ets domain transcription factor)
NM_001130037	55531	ELMOD1	ELMO/CED-12 domain containing 1
NM_133455	129080	EMID1	EMI domain containing 1
NM_153265	256364	EML3	echinoderm microtubule associated protein like 3
NM_004097	2016	EMX1	empty spiracles homeobox 1
NM_001281535	23136	EPB41L3	erythrocyte membrane protein band 4.1-like 3
NM_002354	4072	EPCAM	epithelial cell adhesion molecule
NM_001256484	2053	EPHX2	epoxide hydrolase 2, cytoplasmic
NM_004950	1833	EPYC	epiphycan
NM_178040	23085	ERC1	ELKS/RAB6-interacting/CAST family member 1
NM_004451	2101	ESRRA	estrogen-related receptor alpha
NM_000129	2162	F13A1	coagulation factor XIII, A1 polypeptide
NM_001443	2168	FABP1	fatty acid binding protein 1, liver
NM_181709	144347	FAM101A	family with sequence similarity 101, member A
NM_001289147	83541	FAM110A	family with sequence similarity 110, member A
NM_032448	84498	FAM120B	family with sequence similarity 120B
NM_001171093	131408	FAM131A	family with sequence similarity 131, member A
NM_152789	257415	FAM133B	family with sequence similarity 133, member B
NM_001164310	730112	FAM166B	family with sequence similarity 166, member B
NM_023933	65990	FAM173A	family with sequence similarity 173, member A
NM_001101376	440585	FAM183A	family with sequence similarity 183, member A
NM_001257990	25793	FBXO7	F-box protein 7
NM_004106	2207	FCER1G	Fc fragment of IgE, high affinity I, receptor for; gamma polypeptide
NM_021871	2243	FGA	fibrinogen alpha chain
NM_001139498	2258	FGF13	fibroblast growth factor 13
NM_001174065	2260	FGFR1	fibroblast growth factor receptor 1
NM_014890	11259	FILIP1L	filamin A interacting protein 1-like
NM_016594	51303	FKBP11	FK506 binding protein 11, 19 kDa
NM_024301	79147	FKRP	fukutin related protein
NM_001160030	2321	FLT1	fms-related tyrosine kinase 1
NM_002023	2331	FMOD	fibromodulin
NM_001185076	2332	FMR1	fragile X mental retardation 1
NM_212482	2335	FN1	fibronectin 1
NM_016724	2348	FOLR1	folate receptor 1 (adult)
NM_005249	2290	FOXG1	forkhead box G1
NM_001243089	2305	FOXM1	forkhead box M1
NM_201559	2309	FOXO3	forkhead box O3
NM_001102371	80020	FOXRED2	FAD-dependent oxidoreductase domain containing 2
NM_001463	2487	FRZB	frizzled-related protein
NM_013409	10468	FST	follistatin
NM_004960	2521	FUS	fused in sarcoma
NM_021902	5348	FXYD1	FXYD domain containing ion transport regulator 1
NM_014164	53827	FXYD5	FXYD domain containing ion transport regulator 5
NM_003468	7855	FZD5	frizzled family receptor 5
NM_014211	2568	GABRP	gamma-aminobutyric acid (GABA) A receptor, pi
NM_006478	10634	GAS2L1	growth arrest-specific 2 like 1
NM_001485	2637	GBX2	gastrulation brain homeobox 2
NM_005110	9945	GFPT2	glutamine-fructose-6-phosphate transaminase 2
NM_005497	10052	GJC1	gap junction protein, gamma 1, 45kDa
NM_006851	11010	GLIPR1	GLI pathogenesis-related 1
NM_000824	2743	GLRB	glycine receptor, beta
NR_046719	100874110	GLYCTK-AS1	n/a
NM_001002002	51292	GMPR2	guanosine monophosphate reductase 2
NM_033258	94235	GNG8	guanine nucleotide binding protein (G protein), gamma 8
NM_178331	2797	GNRH2	gonadotropin-releasing hormone 2
NM_001017408	57120	GOPC	golgi-associated PDZ and coiled-coil motif containing
NM_001244949	57678	GPAM	glycerol-3-phosphate acyltransferase, mitochondrial
NM_001267611	23432	GPR161	G protein-coupled receptor 161
NM_001146322	65983	GRAMD3	GRAM domain containing 3
NM_000826	2891	GRIA2	glutamate receptor, ionotropic, AMPA 2
NM_145740	2938	GSTA1	glutathione S-transferase alpha 1
NM_000850	2948	GSTM4	glutathione S-transferase mu 4
NM_001006636	79712	GTDC1	glycosyltransferase-like domain containing 1
NM_001159391	2987	GUK1	guanylate kinase 1
NM_002107	3020	H3F3A	H3 histone, family 3A
NM_001282587	9563	H6PD	hexose-6-phosphate dehydrogenase (glucose 1-dehydrogenase)
NM_004821	9421	HAND1	heart and neural crest derivatives expressed 1
NM_021973	9464	HAND2	heart and neural crest derivatives expressed 2
NM_000558	3039	HBA1	hemoglobin, alpha 1
NM_000517	3040	HBA2	hemoglobin, alpha 2
NM_000518	3043	HBB	hemoglobin, beta
NM_013332	29923	HILPDA	hypoxia inducible lipid droplet-associated
NM_001278163	10114	HIPK3	homeodomain interacting protein kinase 3
NM_005325	3024	HIST1H1A	histone cluster 1, H1a
NM_003531	8352	HIST1H3C	histone cluster 1, H3c
NM_003532	8353	HIST1H3E	histone cluster 1, H3e
NR_002944	664709	HNRNPA1P10	heterogeneous nuclear ribonucleoprotein A1 pseudogene 10
NR_038367	100506311	HOTAIRM1	HOXA transcript antisense RNA, myeloid-specific 1
NM_006735	3199	HOXA2	homeobox A2
NM_019102	3202	HOXA5	homeobox A5
NM_002145	3212	HOXB2	homeobox B2
NM_024015	3214	HOXB4	homeobox B4
NM_153633	3221	HOXC4	homeobox C4
NM_018953	3222	HOXC5	homeobox C5
NM_001258357	3241	HPCAL1	hippocalcin-like 1
NM_147175	90161	HS6ST2	heparan sulfate 6-O-sulfotransferase 2
NM_002155	3310	HSPA6	heat shock 70kDa protein 6 (HSP70B')
NM_144617	126393	HSPB6	heat shock protein, alpha-crystallin-related, B6
NM_000868	3358	HTR2C	5-hydroxytryptamine (serotonin) receptor 2C, G protein-coupled
NM_001039613	285148	IAH1	isoamyl acetate-hydrolyzing esterase 1 homolog (S. cerevisiae)
NM_001099789	3384	ICAM2	intercellular adhesion molecule 2
NR_024629	55853	IDI2-AS1	IDI2 antisense RNA 1
NM_001135113	147920	IGFL2	IGF-like family member 2
NM_001142784	3590	IL11RA	interleukin 11 receptor, alpha
NM_020238	3619	INCENP	inner centromere protein antigens 135/155kDa
NM_018250	55756	INTS9	integrator complex subunit 9
NM_016291	51447	IP6K2	inositol hexakisphosphate kinase 2
NM_001134435	84223	IQCG	IQ motif containing G
NM_001569	3654	IRAK1	interleukin-1 receptor-associated kinase 1
NM_024337	79192	IRX1	iroquois homeobox 1
NM_005101	9636	ISG15	ISG15 ubiquitin-like modifier
NM_020851	57611	ISLR2	immunoglobulin superfamily containing leucine-rich repeat 2
NM_001136201	79763	ISOC2	isochorismatase domain containing 2
NM_000888	3694	ITGB6	integrin, beta 6
NM_001135048	122953	JDP2	Jun dimerization protein 2
NM_001115016	55683	KANSL3	KAT8 regulatory NSL complex subunit 3
NM_001014380	84056	KATNAL1	katanin p60 subunit A-like 1
NM_002242	3769	KCNJ13	potassium inwardly-rectifying channel, subfamily J, member 13
NM_001129995	79047	KCTD15	potassium channel tetramerization domain containing 15
NM_002253	3791	KDR	kinase insert domain receptor (a type III receptor tyrosine kinase)
NM_001290257	23351	KHNYN	protein KHNYN isoform 1
NM_014647	9665	KIAA0430	KIAA0430
NM_020829	57589	KIAA1432	KIAA1432
NM_001198972	57648	KIAA1522	KIAA1522
NM_020931	57691	KIAA1586	KIAA1586
NM_006845	11004	KIF2C	kinesin family member 2C
NM_001134776	64837	KLC2	kinesin light chain 2
NM_006063	10324	KLHL41	kelch-like family member 41
NM_000422	3872	KRT17	keratin 17
NM_000224	3875	KRT18	keratin 18
NM_001278116	3897	L1CAM	L1 cell adhesion molecule
NM_006762	7805	LAPTM5	lysosomal protein transmembrane 5
NM_001286679	55323	LARP6	La ribonucleoprotein domain family, member 6
NM_001002257	253558	LCLAT1	lysocardiolipin acyltransferase 1
NM_203347	389812	LCN15	lipocalin 15
NM_005566	3939	LDHA	lactate dehydrogenase A
NM_015416	25875	LETMD1	LETM1 domain containing 1
NM_002304	3955	LFNG	LFNG O-fucosylpeptide 3-beta-N-acetylglucosaminyltransferase
NM_006498	3957	LGALS2	lectin, galactoside-binding, soluble, 2
NM_020204	56956	LHX9	LIM homeobox 9
NM_002310	3977	LIFR	leukemia inhibitory factor receptor alpha
NM_024674	79727	LIN28A	lin-28 homolog A (C. elegans)
NM_004664	8825	LIN7A	lin-7 homolog A (C. elegans)
NR_023919	29092	LINC00339	long intergenic non-protein coding RNA 339
NR_045678	729678	LINC00847	long intergenic non-protein coding RNA 847
NM_001031803	3993	LLGL2	lethal giant larvae homolog 2 (Drosophila)
NR_038956	100506714	LOC100506714	uncharacterized LOC100506714
NR_120683	100507316	LOC100507316	n/a
NR_002821	400927	LOC400927	TPTE and PTEN homologous inositol lipid phosphatase pseudogene
NR_076392	9361	LONP1	lon peptidase 1, mitochondrial
NM_013437	29967	LRP12	low density lipoprotein receptor-related protein 12
NM_017640	55604	LRRC16A	leucine rich repeat containing 16A
NM_001128922	2615	LRRC32	leucine rich repeat containing 32
NM_001142928	65999	LRRC61	leucine rich repeat containing 61
NM_152611	164312	LRRN4	leucine rich repeat neuronal 4
NM_002347	4062	LY6H	lymphocyte antigen 6 complex, locus H
NM_017816	55646	LYAR	Ly1 antibody reactive
NM_012323	23764	MAFF	v-maf avian musculoaponeurotic fibrosarcoma oncogene homolog F
NM_002359	4097	MAFG	v-maf avian musculoaponeurotic fibrosarcoma oncogene homolog G
NM_006785	10892	MALT1	mucosa associated lymphoid tissue lymphoma translocation gene 1
NM_005907	4121	MAN1A1	mannosidase, alpha, class 1A, member 1
NM_002756	5606	MAP2K3	mitogen-activated protein kinase kinase 3
NM_001301072	4216	MAP3K4	mitogen-activated protein kinase kinase kinase 4 isoform d
NM_001204137	4152	MBD1	methyl-CpG binding domain protein 1
NM_015889	51586	MED15	mediator complex subunit 15
NR_002766	55384	MEG3	maternally expressed 3 (non-protein coding)
NM_001301833	51072	MEMO1	mediator of cell motility 1
NM_177525	4232	MEST	mesoderm specific transcript
NM_001206984	124512	METTL23	methyltransferase like 23
NM_020300	4257	MGST1	microsomal glutathione S-transferase 1
NM_001202553	8190	MIA	melanoma inhibitory activity
NR_033320	440823	MIAT	myocardial infarction associated transcript (non-protein coding)
NM_001098790	58526	MID1IP1	MID1 interacting protein 1
NM_001297599	166968	MIER3	mesoderm induction early response protein 3 isoform 2
NM_015716	50488	MINK1	misshapen-like kinase 1
NR_036050_dup1	100302160	MIR1233-1	microRNA 1233-1
NR_036262_dup1	100422885	MIR1244-2	microRNA 1244-2
NR_031650	100302143	MIR1248	n/a
NR_031664	100302279	MIR1262	microRNA 1262
NR_029621	406987	MIR204	microRNA 204
NR_029623	406992	MIR210	microRNA 210
NR_128711	103504731	MIR3648-2	microRNA 3648-2
NR_128714	103504728	MIR3687-2	microRNA 3687-2
NR_037482	100500851	MIR3918	microRNA 3918
NR_037500	100500865	MIR3936	microRNA 3936
NR_036199_dup1	100423004	MIR4315-1	microRNA 4315-1
NR_039644	100616477	MIR4442	microRNA 4442
NR_039666	100616209	MIR4461	microRNA 4461
NR_039740	100616404	MIR4515	microRNA 4515
NR_039741	100616258	MIR4516	microRNA 4516
NR_039969	100616408	MIR5047	microRNA 5047
NR_030280	693139	MIR554	microRNA 554
NR_030290	693149	MIR564	microRNA 564
NR_106748	102466616	MIR6132	microRNA mir-6132
NR_030366	693221	MIR636	microRNA 636
NR_030371	693226	MIR641	microRNA 641
NR_106761	102465252	MIR6506	microRNA mir-6506
NR_106997	102466864	MIR6516	microRNA mir-6516
NR_030395	724028	MIR658	microRNA 658
NR_030386	724033	MIR663A	microRNA 663a
NR_031608	100313824	MIR663B	microRNA 663b
NR_106862	102465482	MIR6804	microRNA mir-6804
NR_106992	102466854	MIR7705	microRNA mir-7705
NR_106999	102465835	MIR7845	microRNA mir-7845
NR_030633	100126338	MIR937	microRNA 937
NR_030635	100126351	MIR939	microRNA 939
NM_007289	4311	MME	membrane metallo-endopeptidase
NM_001302510	4313	MMP2	matrix metallopeptidase 2 (gelatinase A, 72kDa gelatinase, 72kDa type IV collagenase)
NM_004994	4318	MMP9	matrix metallopeptidase 9 (gelatinase B, 92kDa gelatinase, 92kDa type IV collagenase)
NM_001015052	4350	MPG	N-methylpurine-DNA glycosylase
NM_001278376	4355	MPP2	membrane protein, palmitoylated 2 (MAGUK p55 subfamily member 2)
NM_021126	4357	MPST	mercaptopyruvate sulfurtransferase
NM_181441	128308	MRPL55	mitochondrial ribosomal protein L55
NM_001301267	4495	MT1G	metallothionein-1G isoform 2
NM_005951	4496	MT1H	metallothionein 1H
NM_005952	4501	MT1X	metallothionein 1X
NM_005954	4504	MT3	metallothionein 3
NM_006980	7978	MTERF	mitochondrial transcription termination factor
NM_001033050	80298	MTERFD3	MTERF domain containing 3
NM_001190708	100463488	MTRNR2L10	MT-RNR2-like 10
NM_001190487	100463482	MTRNR2L6	MT-RNR2-like 6
NM_002454	4552	MTRR	5-methyltetrahydrofolate-homocysteine methyltransferase reductase
NM_000431	4598	MVK	mevalonate kinase
NM_005115	9961	MVP	major vault protein
NM_004997	4608	MYBPH	myosin binding protein H
NM_016132	50804	MYEF2	myelin expression factor 2
NM_002470	4621	MYH3	myosin, heavy chain 3, skeletal muscle, embryonic
NM_079420	4632	MYL1	myosin, light chain 1, alkali; skeletal, fast
NM_002476	4635	MYL4	myosin, light chain 4, alkali; atrial, embryonic
NM_021223	58498	MYL7	myosin, light chain 7, regulatory
NM_013292	29895	MYLPF	myosin light chain, phosphorylatable, fast skeletal muscle
NM_001161819	4430	MYO1B	myosin IB
NM_001080950	4641	MYO1C	myosin IC
NM_004145	4650	MYO9B	myosin IXB
NM_002479	4656	MYOG	myogenin (myogenic factor 4)
NM_001083600	79903	NAA60	N(alpha)-acetyltransferase 60, NatF catalytic subunit
NM_001198993	65220	NADK	NAD kinase
NM_001174087	8202	NCOA3	nuclear receptor coactivator 3
NM_024574	79625	NDNF	neuron-derived neurotrophic factor
NM_201541	57447	NDRG2	NDRG family member 2
NM_199074	25915	NDUFAF3	NADH dehydrogenase (ubiquinone) complex I, assembly factor 3
NM_001184987	4717	NDUFC1	NADH dehydrogenase (ubiquinone) 1, subcomplex unknown, 1, 6kDa
NM_001135746	252969	NEIL2	nei endonuclease VIII-like 2 (E. coli)
NM_024019	63973	NEUROG2	neurogenin 2
NM_005384	4783	NFIL3	nuclear factor, interleukin 3 regulated
NM_152995	152518	NFXL1	nuclear transcription factor, X-box binding-like 1
NM_170678	27231	NMRK2	nicotinamide riboside kinase 2
NM_181689	4826	NNAT	neuronatin
NM_182977	23530	NNT	nicotinamide nucleotide transhydrogenase
NM_001033047	255743	NPNT	nephronectin
NM_024409	4880	NPPC	natriuretic peptide C
NM_000905	4852	NPY	neuropeptide Y
NM_003873	8829	NRP1	neuropilin 1
NM_032344	84304	NUDT22	nudix (nucleoside diphosphate linked moiety X)-type motif 22
NM_001286561	4926	NUMA1	nuclear mitotic apparatus protein 1
NM_001289980	9253	NUMBL	numb-like protein isoform b
NM_024576	79627	OGFRL1	opioid growth factor receptor-like 1
NM_002543	4973	OLR1	oxidized low density lipoprotein (lectin-like) receptor 1
NM_182647	4987	OPRL1	opiate receptor-like 1
NM_001282742	23762	OSBP2	oxysterol binding protein 2
NM_145260	130497	OSR1	odd-skipped related transciption factor 1
NM_025155	80227	PAAF1	proteasomal ATPase-associated factor 1
NR_110659	102724167	PABPC5-AS1	n/a
NM_024960	80025	PANK2	pantothenate kinase 2
NM_032632	10914	PAPOLA	poly(A) polymerase alpha
NM_001037281	50855	PARD6A	par-6 family cell polarity regulator alpha
NM_000920	5091	PC	pyruvate carboxylase
NM_033010	57060	PCBP4	poly(rC) binding protein 4
NM_001127692	5095	PCCA	propionyl CoA carboxylase, alpha polypeptide
NM_203487	5101	PCDH9	protocadherin 9
NM_018907	56144	PCDHA4	protocadherin alpha 4
NM_018913	56106	PCDHGA10	protocadherin gamma subfamily A, 10
NM_003736	8641	PCDHGB4	protocadherin gamma subfamily B, 4
NM_006198	5121	PCP4	Purkinje cell protein 4
NM_013232	10016	PDCD6	programmed cell death 6
NM_001003683	5136	PDE1A	phosphodiesterase 1A, calmodulin-dependent
NM_001001567	5152	PDE9A	phosphodiesterase 9A
NM_015027	23042	PDXDC1	pyridoxal-dependent decarboxylase domain containing 1
NM_001135690	5179	PENK	proenkephalin
NM_000318	5828	PEX2	peroxisomal biogenesis factor 2
NM_002632	5228	PGF	placental growth factor
NM_001199506	116154	PHACTR3	phosphatase and actin regulator 3
NM_001127358	57157	PHTF2	putative homeodomain transcription factor 2
NM_001100877	254295	PHYHD1	phytanoyl-CoA dioxygenase domain containing 1
NM_181643	128344	PIFO	primary cilia formation
NM_012399	23760	PITPNB	phosphatidylinositol transfer protein, beta
NM_001204398	5308	PITX2	paired-like homeodomain 2
NM_001009944	5310	PKD1	polycystic kidney disease 1 (autosomal dominant)
NM_001080953	5325	PLAGL1	pleiomorphic adenoma gene-like 1
NM_015184	23228	PLCL2	phospholipase C-like 2
NM_020360	57048	PLSCR3	phospholipid scramblase 3
NM_005397	5420	PODXL	podocalyxin-like
NM_013274	27343	POLL	polymerase (DNA directed), lambda
NM_001143788	51535	PPHLN1	periphilin 1
NM_002706	5495	PPM1B	protein phosphatase, Mg2+/Mn2+ dependent, 1B
NM_006658	10842	PPP1R17	protein phosphatase 1, regulatory subunit 17
NM_001291310	55844	PPP2R2D	serine/threonine-protein phosphatase 2A 55 kDa regulatory subunit B delta isoform isoform b
NM_001164161	55291	PPP6R3	protein phosphatase 6, regulatory subunit 3
NM_153026	144165	PRICKLE1	prickle homolog 1 (Drosophila)
NM_001145848	8842	PROM1	prominin 1
NM_007244	11272	PRR4	proline rich 4 (lacrimal)
NM_001017528	55615	PRR5	proline rich 5 (renal)
NM_001293180	11098	PRSS23	serine protease 23 isoform c precursor
NM_153362	167681	PRSS35	protease, serine, 35
NM_001128217	11168	PSIP1	PC4 and SFRS1 interacting protein 1
NM_002801	5699	PSMB10	proteasome (prosome, macropain) subunit, beta type, 10
NM_016556	29893	PSMC3IP	PSMC3 interacting protein
NM_024754	79810	PTCD2	pentatricopeptide repeat domain 2
NM_173176	2185	PTK2B	protein tyrosine kinase 2 beta
NM_001270398	5754	PTK7	protein tyrosine kinase 7
NM_006906	84867	PTPN5	protein tyrosine phosphatase, non-receptor type 5 (striatum-enriched)
NM_002844	5796	PTPRK	protein tyrosine phosphatase, receptor type, K
NM_002847	5799	PTPRN2	protein tyrosine phosphatase, receptor type, N polypeptide 2
NM_002852	5806	PTX3	pentraxin 3, long
NM_078480	22827	PUF60	poly-U binding splicing factor 60KDa
NM_001256278	83871	RAB34	RAB34, member RAS oncogene family
NM_002868	5869	RAB5B	RAB5B, member RAS oncogene family
NM_001174152	10244	RABEPK	Rab9 effector protein with kelch motifs
NM_001145658	5909	RAP1GAP	RAP1 GTPase activating protein
NM_001164748	11228	RASSF8	Ras association (RalGDS/AF-6) domain family (N-terminal) member 8
NM_006743	5935	RBM3	RNA binding motif (RNP1, RRM) protein 3
NM_014483	27303	RBMS3	RNA binding motif, single stranded interacting protein 3
NM_004164	5948	RBP2	retinol binding protein 2, cellular
NM_006744	5950	RBP4	retinol binding protein 4, plasma
NM_015874	3516	RBPJ	recombination signal binding protein for immunoglobulin kappa J region
NM_001302378	64145	RBSN	rabenosyn, RAB effector
NM_001285389	1827	RCAN1	regulator of calcineurin 1
NM_001286831	1102	RCBTB2	regulator of chromosome condensation (RCC1) and BTB (POZ) domain containing protein 2
NM_015436	25898	RCHY1	ring finger and CHY zinc finger domain containing 1, E3 ubiquitin protein ligase
NM_001164730	65055	REEP1	receptor accessory protein 1
NM_173054	5649	RELN	reelin
NR_037713	117584	RFFL	ring finger and FYVE-like domain containing E3 ubiquitin protein ligase
NM_213594	5992	RFX4	regulatory factor X, 4 (influences HLA class II expression)
NM_001166286	56963	RGMA	repulsive guidance molecule family member a
NM_001039467	10287	RGS19	regulator of G-protein signaling 19
NM_005613	5999	RGS4	regulator of G-protein signaling 4
NM_001144956	284485	RIIAD1	regulatory subunit of type II PKA R-subunit (RIIa) domain containing 1
NM_002933	6035	RNASE1	ribonuclease, RNase A family, 1 (pancreatic)
NM_001201365	9604	RNF14	ring finger protein 14
NM_144726	153830	RNF145	ring finger protein 145
NM_001242850	81847	RNF146	ring finger protein 146
NM_152737	221687	RNF182	ring finger protein 182
NM_207343	257160	RNF214	ring finger protein 214
NR_023343	100151683	RNU4ATAC	RNA, U4atac small nuclear (U12-dependent splicing)
NR_125392	101954268	RNVU1-20	n/a
NR_121645	101447996	RNVU1-8	n/a
NM_001290039	6092	ROBO2	roundabout homolog 2 isoform 3 precursor
NM_006914	6096	RORB	RAR-related orphan receptor B
NM_006638	10799	RPP40	ribonuclease P/MRP 40kDa subunit
NM_001202470	100529239	RPS10-NUDT3	RPS10-NUDT3 readthrough
NM_012424	26750	RPS6KC1	ribosomal protein S6 kinase, 52kDa, polypeptide 1
NM_004165	6236	RRAD	Ras-related associated with diabetes
NM_016625	51319	RSRC1	arginine/serine-rich coiled-coil 1
NM_015485	25950	RWDD3	RWD domain containing 3
NM_006271	6271	S100A1	S100 calcium binding protein A1
NM_002965	6280	S100A9	S100 calcium binding protein A9
NM_020706	57466	SCAF4	SR-related CTD-associated factor 4
NR_002997	677774	SCARNA1	small Cajal body-specific RNA 1
NR_003012	677780	SCARNA11	small Cajal body-specific RNA 11
NR_003139	677765	SCARNA18	small Cajal body-specific RNA 18
NR_002999	677681	SCARNA20	small Cajal body-specific RNA 20
NR_003007	677773	SCARNA23	small Cajal body-specific RNA 23
NR_002998	677679	SCARNA3	small Cajal body-specific RNA 3
NR_003005	677771	SCARNA4	small Cajal body-specific RNA 4
NR_003009	677776	SCARNA8	small Cajal body-specific RNA 8
NM_001077206	22872	SEC31A	SEC31 homolog A (S. cerevisiae)
NM_001005914	7869	SEMA3B	sema domain, immunoglobulin domain (Ig), short basic domain, secreted, (semaphorin) 3B
NM_198925	10509	SEMA4B	sema domain, immunoglobulin domain (Ig), transmembrane domain (TM) and short cytoplasmic domain, (semaphorin) 4B
NM_001293696	10801	SEPT9	septin-9 isoform h
NM_000295	5265	SERPINA1	serpin peptidase inhibitor, clade A (alpha-1 antiproteinase, antitrypsin), member 1
NM_001756	866	SERPINA6	serpin peptidase inhibitor, clade A (alpha-1 antiproteinase, antitrypsin), member 6
NM_003025	6455	SH3GL1	SH3-domain GRB2-like 1
NM_003027	6457	SH3GL3	SH3-domain GRB2-like 3
NM_031892	30011	SH3KBP1	SH3-domain kinase binding protein 1
NM_001159597	26751	SH3YL1	SH3 and SYLF domain containing 1
NM_005866	10280	SIGMAR1	sigma non-opioid intracellular receptor 1
NM_007374	4990	SIX6	SIX homeobox 6
NM_005414	6498	SKIL	SKI-like oncogene
NM_012450	26266	SLC13A4	solute carrier family 13 (sodium/sulfate symporter), member 4
NM_004207	9123	SLC16A3	solute carrier family 16 (monocarboxylate transporter), member 3
NM_004694	9120	SLC16A6	solute carrier family 16, member 6
NM_134263	65010	SLC26A6	solute carrier family 26 (anion exchanger), member 6
NM_153247	222962	SLC29A4	solute carrier family 29 (equilibrative nucleoside transporter), member 4
NM_006931	6515	SLC2A3	solute carrier family 2 (facilitated glucose transporter), member 3
NM_001142541	51000	SLC35B3	solute carrier family 35 (adenosine 3'-phospho 5'-phosphosulfate transporter), member B3
NM_001278389	81539	SLC38A1	solute carrier family 38, member 1
NM_001145195	221074	SLC39A12	solute carrier family 39 (zinc transporter), member 12
NM_014585	30061	SLC40A1	solute carrier family 40 (iron-regulated transporter), member 1
NM_001253816	79581	SLC52A2	solute carrier family 52 (riboflavin transporter), member 2
NM_003063	6588	SLN	sarcolipin
NM_003064	6590	SLPI	secretory leukocyte peptidase inhibitor
NM_001044305	60682	SMAP1	small ArfGAP 1
NM_001128848	6597	SMARCA4	SWI/SNF related, matrix associated, actin dependent regulator of chromatin, subfamily a, member 4
NM_139067	6601	SMARCC2	SWI/SNF related, matrix associated, actin dependent regulator of chromatin, subfamily c, member 2
NM_003078	6604	SMARCD3	SWI/SNF related, matrix associated, actin dependent regulator of chromatin, subfamily d, member 3
NM_138436	114926	SMIM19	small integral membrane protein 19
NM_022137	64093	SMOC1	SPARC related modular calcium binding 1
NR_004435_dup1	100126798	SNAR-A1	small ILF3/NF90-associated RNA A1
NR_004437_dup1	100126800	SNAR-A12	small ILF3/NF90-associated RNA A12
NR_024216	100169959	SNAR-A13	small ILF3/NF90-associated RNA A13
NR_024242_dup3	100191063	SNAR-A14	small ILF3/NF90-associated RNA A14
NR_004436_dup1	100126799	SNAR-A2	small ILF3/NF90-associated RNA A2
NR_024226	100169955	SNAR-A9	small ILF3/NF90-associated RNA A9
NR_024231_dup1	100170224	SNAR-B1	small ILF3/NF90-associated RNA B1
NR_024230_dup1	100170217	SNAR-B2	small ILF3/NF90-associated RNA B2
NR_024221	100170226	SNAR-C3	small ILF3/NF90-associated RNA C3
NR_024218	100170219	SNAR-C4	small ILF3/NF90-associated RNA C4
NR_004383	100126780	SNAR-G1	small ILF3/NF90-associated RNA G1
NR_034011	100093630	SNHG8	small nucleolar RNA host gene 8 (non-protein coding)
NR_003026	677792	SNORA1	small nucleolar RNA, H/ACA box 1
NR_002327	574042	SNORA10	small nucleolar RNA, H/ACA box 10
NR_002953	677799	SNORA11	small nucleolar RNA, H/ACA box 11
NR_003711_dup1	100124541	SNORA11D	small nucleolar RNA, H/ACA box 11D
NR_002922	654322	SNORA13	small nucleolar RNA, H/ACA box 13
NR_002955	677801	SNORA14A	small nucleolar RNA, H/ACA box 14A
NR_002956	677802	SNORA14B	small nucleolar RNA, H/ACA box 14B
NR_002957	677803	SNORA15	small nucleolar RNA, H/ACA box 15
NR_003035	692073	SNORA16A	small nucleolar RNA, H/ACA box 16A
NR_002958	677804	SNORA17	small nucleolar RNA, H/ACA box 17
NR_002959	677805	SNORA18	small nucleolar RNA, H/ACA box 18
NR_002963	677809	SNORA24	small nucleolar RNA, H/ACA box 24
NR_003028	684959	SNORA25	small nucleolar RNA, H/ACA box 25
NR_003016	677810	SNORA26	small nucleolar RNA, H/ACA box 26
NR_002575	619499	SNORA27	small nucleolar RNA, H/ACA box 27
NR_002964	677811	SNORA28	small nucleolar RNA, H/ACA box 28
NR_002950	677793	SNORA2A	small nucleolar RNA, H/ACA box 2A
NR_002951	677794	SNORA2B	small nucleolar RNA, H/ACA box 2B
NR_002580	619562	SNORA3	small nucleolar RNA, H/ACA box 3
NR_002967	677814	SNORA31	small nucleolar RNA, H/ACA box 31
NR_003032	692063	SNORA32	small nucleolar RNA, H/ACA box 32
NR_002436	594839	SNORA33	small nucleolar RNA, H/ACA box 33
NR_002993	677816	SNORA35	small nucleolar RNA, H/ACA box 35
NR_003706	100124536	SNORA38B	small nucleolar RNA, H/ACA box 38B
NR_002972	677821	SNORA39	small nucleolar RNA, H/ACA box 39
NR_002588	619568	SNORA4	small nucleolar RNA, H/ACA box 4
NR_002973	677822	SNORA40	small nucleolar RNA, H/ACA box 40
NR_002974	677823	SNORA42	small nucleolar RNA, H/ACA box 42
NR_002976	677825	SNORA44	small nucleolar RNA, H/ACA box 44
NR_002977	677826	SNORA45	small nucleolar RNA, H/ACA box 45
NR_002978	677827	SNORA46	small nucleolar RNA, H/ACA box 46
NR_002980	677830	SNORA50	small nucleolar RNA, H/ACA box 50
NR_002981	677831	SNORA51	small nucleolar RNA, H/ACA box 51
NR_003015	677832	SNORA53	small nucleolar RNA, H/ACA box 53
NR_002983	677834	SNORA55	small nucleolar RNA, H/ACA box 55
NR_002919	654319	SNORA5A	small nucleolar RNA, H/ACA box 5A
NR_002991	677796	SNORA5C	small nucleolar RNA, H/ACA box 5C
NR_002325	574040	SNORA6	small nucleolar RNA, H/ACA box 6
NR_002986	677837	SNORA60	small nucleolar RNA, H/ACA box 60
NR_002987	677838	SNORA61	small nucleolar RNA, H/ACA box 61
NR_002324	6044	SNORA62	small nucleolar RNA, H/ACA box 62
NR_002326	26784	SNORA64	small nucleolar RNA, H/ACA box 64
NR_002449	26783	SNORA65	small nucleolar RNA, H/ACA box 65
NR_002444	26782	SNORA66	small nucleolar RNA, H/ACA box 66
NR_002910	26776	SNORA71B	small nucleolar RNA, H/ACA box 71B
NR_003017	677839	SNORA71C	small nucleolar RNA, H/ACA box 71C
NR_002581	26775	SNORA72	small nucleolar RNA, H/ACA box 72
NR_002915	26821	SNORA74A	small nucleolar RNA, H/ACA box 74A
NR_002921	654321	SNORA75	small nucleolar RNA, H/ACA box 75
NR_002995	677842	SNORA76	small nucleolar RNA, H/ACA box 76
NR_003019	677843	SNORA77	small nucleolar RNA, H/ACA box 77
NR_003020	677844	SNORA78	small nucleolar RNA, H/ACA box 78
NR_003021	677845	SNORA79	small nucleolar RNA, H/ACA box 79
NR_002996	677846	SNORA80	small nucleolar RNA, H/ACA box 80
NR_002989	677847	SNORA81	small nucleolar RNA, H/ACA box 81
NR_002952	677798	SNORA9	small nucleolar RNA, H/ACA box 9
NR_002435	594838	SNORD100	small nucleolar RNA, C/D box 100
NR_033295_dup1	692235	SNORD103B	small nucleolar RNA, C/D box 103B
NR_004380	692227	SNORD104	small nucleolar RNA, C/D box 104
NR_003688	100113382	SNORD105B	small nucleolar RNA, C/D box 105B
NR_003078	692213	SNORD110	small nucleolar RNA, C/D box 110
NR_003195	767579	SNORD114-3	small nucleolar RNA, C/D box 114-3
NR_001291	338433	SNORD115-1	small nucleolar RNA, C/D box 115-1
NR_003302_dup2	100033447	SNORD115-10	small nucleolar RNA, C/D box 115-10
NR_003303_dup1	100033448	SNORD115-11	small nucleolar RNA, C/D box 115-11
NR_003305	100033450	SNORD115-13	small nucleolar RNA, C/D box 115-13
NR_003306	100033451	SNORD115-14	small nucleolar RNA, C/D box 115-14
NR_003307	100033453	SNORD115-15	small nucleolar RNA, C/D box 115-15
NR_003308	100033454	SNORD115-16	small nucleolar RNA, C/D box 115-16
NR_003309_dup2	100033455	SNORD115-17	small nucleolar RNA, C/D box 115-17
NR_003294	100033437	SNORD115-2	small nucleolar RNA, C/D box 115-2
NR_003312	100033460	SNORD115-20	small nucleolar RNA, C/D box 115-20
NR_003313	100033603	SNORD115-21	small nucleolar RNA, C/D box 115-21
NR_003314	100033799	SNORD115-22	small nucleolar RNA, C/D box 115-22
NR_003343	100033802	SNORD115-26	small nucleolar RNA, C/D box 115-26
NR_003295	100033440	SNORD115-3	small nucleolar RNA, C/D box 115-3
NR_003345	100033804	SNORD115-30	small nucleolar RNA, C/D box 115-30
NR_003346	100033805	SNORD115-31	small nucleolar RNA, C/D box 115-31
NR_003347	100033806	SNORD115-32	small nucleolar RNA, C/D box 115-32
NR_003348	100033807	SNORD115-33	small nucleolar RNA, C/D box 115-33
NR_003349	100033808	SNORD115-34	small nucleolar RNA, C/D box 115-34
NR_003351_dup3	100033810	SNORD115-36	small nucleolar RNA, C/D box 115-36
NR_003353	100033812	SNORD115-38	small nucleolar RNA, C/D box 115-38
NR_003354	100033813	SNORD115-39	small nucleolar RNA, C/D box 115-39
NR_003296	100033441	SNORD115-4	small nucleolar RNA, C/D box 115-4
NR_003355	100033814	SNORD115-40	small nucleolar RNA, C/D box 115-40
NR_003356	100033815	SNORD115-41	small nucleolar RNA, C/D box 115-41
NR_003357	100033816	SNORD115-42	small nucleolar RNA, C/D box 115-42
NR_003358_dup3	100033817	SNORD115-43	small nucleolar RNA, C/D box 115-43
NR_003359	100033818	SNORD115-44	small nucleolar RNA, C/D box 115-44
NR_003297	100033442	SNORD115-5	small nucleolar RNA, C/D box 115-5
NR_003298	100033443	SNORD115-6	small nucleolar RNA, C/D box 115-6
NR_003300	100033445	SNORD115-8	small nucleolar RNA, C/D box 115-8
NR_003301_dup2	100033446	SNORD115-9	small nucleolar RNA, C/D box 115-9
NR_003326	100033423	SNORD116-11	small nucleolar RNA, C/D box 116-11
NR_003328	100033425	SNORD116-13	small nucleolar RNA, C/D box 116-13
NR_003329	100033426	SNORD116-14	small nucleolar RNA, C/D box 116-14
NR_003336	100033433	SNORD116-22	small nucleolar RNA, C/D box 116-22
NR_003337	100033434	SNORD116-23	small nucleolar RNA, C/D box 116-23
NR_003339	100033436	SNORD116-25	small nucleolar RNA, C/D box 116-25
NR_003340	100033438	SNORD116-26	small nucleolar RNA, C/D box 116-26
NR_003341	100033439	SNORD116-27	small nucleolar RNA, C/D box 116-27
NR_003360	100033821	SNORD116-29	small nucleolar RNA, C/D box 116-29
NR_003684	100113378	SNORD119	small nucleolar RNA, C/D box 119
NR_003030	692057	SNORD12	small nucleolar RNA, C/D box 12
NR_003693	100113391	SNORD126	small nucleolar RNA, C/D box 126
NR_003695	100113393	SNORD12B	small nucleolar RNA, C/D box 12B
NR_002433	26765	SNORD12C	small nucleolar RNA, C/D box 12C
NR_002440	595097	SNORD16	small nucleolar RNA, C/D box 16
NR_002441	595098	SNORD18A	small nucleolar RNA, C/D box 18A
NR_004397	677850	SNORD1C	small nucleolar RNA, C/D box 1C
NR_000006	6083	SNORD21	small nucleolar RNA, C/D box 21
NR_002447	26820	SNORD24	small nucleolar RNA, C/D box 24
NR_002564	9302	SNORD26	small nucleolar RNA, C/D box 26
NR_002563	9301	SNORD27	small nucleolar RNA, C/D box 27
NR_002562	9300	SNORD28	small nucleolar RNA, C/D box 28
NR_002559	9297	SNORD29	small nucleolar RNA, C/D box 29
NR_002561	9299	SNORD30	small nucleolar RNA, C/D box 30
NR_000021	26819	SNORD32A	small nucleolar RNA, C/D box 32A
NR_000019	26817	SNORD34	small nucleolar RNA, C/D box 34
NR_000018	26816	SNORD35A	small nucleolar RNA, C/D box 35A
NR_001285	84546	SNORD35B	small nucleolar RNA, C/D box 35B
NR_002448	26815	SNORD36A	small nucleolar RNA, C/D box 36A
NR_000016	26813	SNORD36C	small nucleolar RNA, C/D box 36C
NR_001456	94162	SNORD38A	small nucleolar RNA, C/D box 38A
NR_002751	26810	SNORD41	small nucleolar RNA, C/D box 41
NR_002750	26806	SNORD44	small nucleolar RNA, C/D box 44
NR_002749	26805	SNORD45A	small nucleolar RNA, C/D box 45A
NR_003042	692085	SNORD45C	small nucleolar RNA, C/D box 45C
NR_000024	94161	SNORD46	small nucleolar RNA, C/D box 46
NR_002746	26802	SNORD47	small nucleolar RNA, C/D box 47
NR_002744	26800	SNORD49A	small nucleolar RNA, C/D box 49A
NR_002743	26799	SNORD50A	small nucleolar RNA, C/D box 50A
NR_002437	26795	SNORD54	small nucleolar RNA, C/D box 54
NR_000015	26811	SNORD55	small nucleolar RNA, C/D box 55
NR_002739	26793	SNORD56	small nucleolar RNA, C/D box 56
NR_002738	26792	SNORD57	small nucleolar RNA, C/D box 57
NR_002737	26789	SNORD59A	small nucleolar RNA, C/D box 59A
NR_002736	26788	SNORD60	small nucleolar RNA, C/D box 60
NR_002735	26787	SNORD61	small nucleolar RNA, C/D box 61
NR_002914_dup1	26786	SNORD62A	small nucleolar RNA, C/D box 62A
NR_002913	26785	SNORD63	small nucleolar RNA, C/D box 63
NR_003054	692106	SNORD65	small nucleolar RNA, C/D box 65
NR_003055	692107	SNORD66	small nucleolar RNA, C/D box 66
NR_003056	692108	SNORD67	small nucleolar RNA, C/D box 67
NR_002450	606500	SNORD68	small nucleolar RNA, C/D box 68
NR_003057	692109	SNORD69	small nucleolar RNA, C/D box 69
NR_003058	692110	SNORD70	small nucleolar RNA, C/D box 70
NR_003059	692111	SNORD71	small nucleolar RNA, C/D box 71
NR_003942	692196	SNORD76	small nucleolar RNA, C/D box 76
NR_003939	26770	SNORD79	small nucleolar RNA, C/D box 79
NR_002916	319103	SNORD8	small nucleolar RNA, C/D box 8
NR_003940	26774	SNORD80	small nucleolar RNA, C/D box 80
NR_000027	116937	SNORD83A	small nucleolar RNA, C/D box 83A
NR_000028	116938	SNORD83B	small nucleolar RNA, C/D box 83B
NR_003066	692200	SNORD85	small nucleolar RNA, C/D box 85
NR_002598	641648	SNORD87	small nucleolar RNA, C/D box 87
NR_003067	692202	SNORD88A	small nucleolar RNA, C/D box 88A
NR_003069	692204	SNORD88C	small nucleolar RNA, C/D box 88C
NR_003070	692205	SNORD89	small nucleolar RNA, C/D box 89
NR_003029	692053	SNORD9	small nucleolar RNA, C/D box 9
NR_003073	692208	SNORD91B	small nucleolar RNA, C/D box 91B
NR_003074	692209	SNORD92	small nucleolar RNA, C/D box 92
NR_002592	619571	SNORD96A	small nucleolar RNA, C/D box 96A
NR_003077	692212	SNORD99	small nucleolar RNA, C/D box 99
NM_153816	57231	SNX14	sorting nexin 14
NM_138473	6667	SP1	Sp1 transcription factor
NM_001127889	51324	SPG21	spastic paraplegia 21 (autosomal recessive, Mast syndrome)
NM_001142601	8877	SPHK1	sphingosine kinase 1
NM_003122	6690	SPINK1	serine peptidase inhibitor, Kazal type 1
NM_001032367	6692	SPINT1	serine peptidase inhibitor, Kunitz type 1
NM_016950	50859	SPOCK3	sparc/osteonectin, cwcv and kazal-like domains proteoglycan (testican) 3
NM_012445	10417	SPON2	spondin 2, extracellular matrix protein
NM_001040058	6696	SPP1	secreted phosphoprotein 1
NM_001014450	6705	SPRR2F	small proline-rich protein 2F
NM_006307	8406	SRPX	sushi-repeat containing protein, X-linked
NM_001254758	6484	ST3GAL4	ST3 beta-galactoside alpha-2,3-sialyltransferase 4
NM_001287000	30815	ST6GALNAC6	ST6 (alpha-N-acetyl-neuraminyl-2,3-beta-galactosyl-1, 3)-N-acetylgalactosaminide alpha-2,6-sialyltransferase 6
NM_139164	134429	STARD4	StAR-related lipid transfer (START) domain containing 4
NM_001271977	10494	STK25	serine/threonine kinase 25
NM_001032386	6821	SUOX	sulfite oxidase
NM_006950	6853	SYN1	synapsin I
NM_001193308	84958	SYTL1	synaptotagmin-like 1
NM_005645	6884	TAF13	TAF13 RNA polymerase II, TATA box binding protein (TBP)-associated factor, 18kDa
NM_001113363	57533	TBC1D14	TBC1 domain family, member 14
NM_001143966	51256	TBC1D7	TBC1 domain family, member 7
NM_001077653	57057	TBX20	T-box 20
NM_005996	6926	TBX3	T-box 3
NM_001029840	285343	TCAIM	T cell activation inhibitor, mitochondrial
NM_003206	6943	TCF21	transcription factor 21
NM_053285	83659	TEKT1	tektin 1
NM_198316	23371	TENC1	tensin like C1 domain containing phosphatase (tensin 2)
NM_003225	7031	TFF1	trefoil factor 1
NM_001042454	7041	TGFB1I1	transforming growth factor beta 1 induced transcript 1
NM_021809	60436	TGIF2	TGFB-induced factor homeobox 2
NM_001199535	100527943	TGIF2-C20orf24	TGIF2-C20orf24 readthrough
NR_034076	100499177	THAP9-AS1	THAP9 antisense RNA 1
NM_001146019	93643	TJAP1	tight junction associated protein 1 (peripheral)
NM_001301026	7082	TJP1	tight junction protein ZO-1 isoform d
NM_003260	7089	TLE2	transducin-like enhancer of split 2 (E(sp1) homolog, Drosophila)
NM_001127198	11322	TMC6	transmembrane channel-like 6
NM_001193304	55654	TMEM127	transmembrane protein 127
NR_105020	100505894	TMEM161B-AS1	TMEM161B antisense RNA 1
NM_001142311	92691	TMEM169	transmembrane protein 169
NM_001105199	80775	TMEM177	transmembrane protein 177
NM_016499	51259	TMEM216	transmembrane protein 216
NM_001042463	283232	TMEM80	transmembrane protein 80
NM_001098825	641649	TMEM91	transmembrane protein 91
NM_001286095	56674	TMEM9B	TMEM9 domain family, member B
NM_006058	10318	TNIP1	TNFAIP3 interacting protein 1
NM_003280	7134	TNNC1	troponin C type 1 (slow)
NM_003279	7125	TNNC2	troponin C type 2 (fast)
NM_001145841	7136	TNNI2	troponin I type 2 (skeletal, fast)
NM_001126132	7138	TNNT1	troponin T type 1 (skeletal, slow)
NM_013433	30000	TNPO2	transportin 2
NM_006114	10452	TOMM40	translocase of outer mitochondrial membrane 40 homolog (yeast)
NR_033992	100129250	TOPORS-AS1	TOPORS antisense RNA 1
NM_017901	53373	TPCN1	two pore segment channel 1
NM_001013642	388610	TRNP1	TMF1-regulated nuclear protein 1
NM_206948	80036	TRPM3	transient receptor potential cation channel, subfamily M, member 3
NM_001025235	7106	TSPAN4	tetraspanin 4
NM_006675	10867	TSPAN9	tetraspanin 9
NM_005706	10078	TSSC4	tumor suppressing subtransferable candidate 4
NM_000371	7276	TTR	transthyretin
NM_001289129	10382	TUBB4A	tubulin, beta 4A class IVa
NM_014444	27229	TUBGCP4	tubulin, gamma complex associated protein 4
NM_003332	7305	TYROBP	TYRO protein tyrosine kinase binding protein
NM_182678	10477	UBE2E3	ubiquitin-conjugating enzyme E2E 3
NM_018299	55284	UBE2W	ubiquitin-conjugating enzyme E2W (putative)
NM_183008	91544	UBXN11	UBX domain protein 11
NM_001048201	29128	UHRF1	ubiquitin-like with PHD and ring finger domains 1
NM_001099436	25989	ULK3	unc-51 like kinase 3
NM_001302348	729852	UMAD1	UBAP1-MVB12-associated (UMA) domain containing 1
NM_006634	10791	VAMP5	vesicle-associated membrane protein 5
NM_003761	8673	VAMP8	vesicle-associated membrane protein 8
NM_001078	7412	VCAM1	vascular cell adhesion molecule 1
NM_182894	338917	VSX2	visual system homeobox 2
NM_024626	79679	VTCN1	V-set domain containing T cell activation inhibitor 1
NR_026703	56664	VTRNA1-1	vault RNA 1-1
NR_026705	56662	VTRNA1-3	vault RNA 1-3
NR_030583	100126299	VTRNA2-1	vault RNA 2-1
NR_045104	81556	VWA9	von Willebrand factor A domain containing 9
NR_033266	375690	WASH5P	WAS protein family homolog 5 pseudogene
NM_001045476	401551	WDR38	WD repeat domain 38
NM_198285	349136	WDR86	WD repeat domain 86
NM_001128212	151525	WDSUB1	WD repeat, sterile alpha motif and U-box domain containing 1
NM_175575	124857	WFIKKN2	WAP, follistatin/kazal, immunoglobulin, kunitz and netrin domain containing 2
NM_006005	7466	WFS1	Wolfram syndrome 1 (wolframin)
NM_001077269	7456	WIPF1	WAS/WASL interacting protein family, member 1
NM_030775	81029	WNT5B	wingless-type MMTV integration site family, member 5B
NM_004625	7476	WNT7A	wingless-type MMTV integration site family, member 7A
NM_001270531	9589	WTAP	Wilms tumor 1 associated protein
NM_001168280	25937	WWTR1	WW domain containing transcription regulator 1
NM_001172828	51441	YTHDF2	YTH domain family, member 2
NM_152758	253943	YTHDF3	YTH domain family, member 3
NM_001198902	55249	YY1AP1	YY1 associated protein 1
NM_018684	55906	ZC4H2	zinc finger, C4H2 domain containing
NM_017665	54819	ZCCHC10	zinc finger, CCHC domain containing 10
NM_032226	84186	ZCCHC7	zinc finger, CCHC domain containing 7
NM_001134389	55146	ZDHHC4	zinc finger, DHHC-type containing 4
NM_001170797	79752	ZFAND1	zinc finger, AN1-type domain 1
NM_001278243	7763	ZFAND5	zinc finger, AN1-type domain 5
NM_018197	55734	ZFP64	ZFP64 zinc finger protein
NM_001178084	7543	ZFX	zinc finger protein, X-linked
NM_014733	9765	ZFYVE16	zinc finger, FYVE domain containing 16
NM_032850	84936	ZFYVE19	zinc finger, FYVE domain containing 19
NM_001282998	7692	ZNF133	zinc finger protein 133
NM_003442	7702	ZNF143	zinc finger protein 143
NM_001145665	339318	ZNF181	zinc finger protein 181
NM_004220	7760	ZNF213	zinc finger protein 213
NM_001102454	51222	ZNF219	zinc finger protein 219
NM_182490	7770	ZNF227	zinc finger protein 227
NM_001278661	9534	ZNF254	zinc finger protein 254
NM_012482	23528	ZNF281	zinc finger protein 281
NM_001184751	79797	ZNF408	zinc finger protein 408
NM_152355	126068	ZNF441	zinc finger protein 441
NM_001277092	162972	ZNF550	zinc finger protein 550
NM_001204817	84914	ZNF587	zinc finger protein 587
NM_001161425	162963	ZNF610	zinc finger protein 610
NR_036521	100128252	ZNF667-AS1	ZNF667 antisense RNA 1 (head to head)
NM_144566	90592	ZNF700	zinc finger protein 700
NM_001163474	155061	ZNF746	zinc finger protein 746
NM_001023560	7741	ZSCAN26	zinc finger and SCAN domain containing 26
NM_006299	7746	ZSCAN9	zinc finger and SCAN domain containing 9
NM_017975	55055	ZWILCH	zwilch kinetochore protein
NM_001010972	7791	ZYX	zyxin

## Sheet: Outlier transcripts (inter)
AccessionID	EntrezGeneID	Gene	GeneName
NM_000350	24	ABCA4	ATP-binding cassette, sub-family A (ABC1), member 4
NM_005159	70	ACTC1	actin, alpha, cardiac muscle 1
NM_000666	95	ACY1	aminoacylase 1
NM_006988	9510	ADAMTS1	ADAM metallopeptidase with thrombospondin type 1 motif, 1
NM_021116	107	ADCY1	adenylate cyclase 1 (brain)
NM_001129	165	AEBP1	AE binding protein 1
NM_001134	174	AFP	alpha-fetoprotein
NM_006408	10551	AGR2	anterior gradient 2
NM_001622	197	AHSG	alpha-2-HS-glycoprotein
NM_178813	158798	AKAP14	A kinase (PRKA) anchor protein 14
NM_020299	57016	AKR1B10	aldo-keto reductase family 1, member B10 (aldose reductase)
NM_000477	213	ALB	albumin
NM_000689	216	ALDH1A1	aldehyde dehydrogenase 1 family, member A1
NM_016519	258	AMBN	ameloblastin (enamel matrix protein)
NM_001633	259	AMBP	alpha-1-microglobulin/bikunin precursor
NM_001278488	25906	ANAPC15	anaphase promoting complex subunit 15
NR_015424	645784	ANKRD36BP2	ankyrin repeat domain 36B pseudogene 2
NM_001162435	100287718	ANKRD66	ankyrin repeat domain 66
NM_030920	81611	ANP32E	acidic (leucine-rich) nuclear phosphoprotein 32 family, member E
NM_000700	301	ANXA1	annexin A1
NM_001278407	311	ANXA11	annexin A11
NM_005139	306	ANXA3	annexin A3
NM_001153	307	ANXA4	annexin A4
NM_001040084_dup1	653145	ANXA8	annexin A8
NM_001098845	728113	ANXA8L1	annexin A8-like 1
NM_001272071	8905	AP1S2	adaptor-related protein complex 1, sigma 2 subunit
NM_000039	335	APOA1	apolipoprotein A-I
NM_001643	336	APOA2	apolipoprotein A-II
NM_000482	337	APOA4	apolipoprotein A-IV
NM_000040	345	APOC3	apolipoprotein C-III
NM_000041	348	APOE	apolipoprotein E
NM_000042	350	APOH	apolipoprotein H (beta-2-glycoprotein I)
NM_198098	358	AQP1	aquaporin 1aquaporin 1 (Colton blood group)
NM_001175	397	ARHGDIB	Rho GDP dissociation inhibitor (GDI) beta
NM_001282746	219681	ARMC3	armadillo repeat containing 3
NM_001024960	10093	ARPC4	actin related protein 2/3 complex, subunit 4, 20kDa
NM_183376	91947	ARRDC4	arrestin domain containing 4
NM_001012301	340075	ARSI	arylsulfatase family, member I
NM_139058	170302	ARX	aristaless related homeobox
NM_014741	9776	ATG13	autophagy related 13
NM_145178	220202	ATOH7	atonal homolog 7 (Drosophila)
NM_173694	286410	ATP11C	ATPase, class VI, type 11C
NM_000702	477	ATP1A2	ATPase, Na+/K+ transporting, alpha 2 polypeptide
NM_021949	492	ATP2B3	ATPase, Ca++ transporting, plasma membrane 3
NM_001199097	8938	BAIAP3	BAI1-associated protein 3
NM_012342	25805	BAMBI	BMP and activin membrane-bound inhibitor
NM_005581	4059	BCAM	basal cell adhesion molecule (Lutheran blood group)
NM_021948	63827	BCAN	brevican
NM_001012978	340542	BEX5	brain expressed, X-linked 5
NM_001711	633	BGN	biglycan
NM_152414	27319	BHLHE22	basic helix-loop-helix family, member e22
NM_130850	652	BMP4	bone morphogenetic protein 4
NM_001719	655	BMP7	bone morphogenetic protein 7
NM_001717	646	BNC1	basonuclin 1
NM_199051	339479	BRINP3	bone morphogenetic protein/retinoic acid inducible neural-specific 3
NM_004335	684	BST2	bone marrow stromal cell antigen 2
NM_207645	399947	C11orf87	chromosome 11 open reading frame 87
NM_001100388	399949	C11orf88	chromosome 11 open reading frame 88
NR_026731	387978	C14orf23	chromosome 14 open reading frame 23
NM_001164257	92340	C17orf72	chromosome 17 open reading frame 72
NM_001013625	257177	C1orf192	chromosome 1 open reading frame 192
NM_001122961	127003	C1orf194	chromosome 1 open reading frame 194
NM_006365	10485	C1orf61	chromosome 1 open reading frame 61
NM_144580	112770	C1orf85	chromosome 1 open reading frame 85
NM_015991	712	C1QA	complement component 1, q subcomponent, A chain
NM_000491	713	C1QB	complement component 1, q subcomponent, B chain
NM_172369	714	C1QC	complement component 1, q subcomponent, C chain
NM_178456	128602	C20orf85	chromosome 20 open reading frame 85
NM_032411	84417	C2orf40	chromosome 2 open reading frame 40
NM_182500	130813	C2orf50	chromosome 2 open reading frame 50
NM_001089584	134121	C5orf49	chromosome 5 open reading frame 49
NM_001048265	138162	C9orf116	chromosome 9 open reading frame 116
NM_001010940	138255	C9orf135	chromosome 9 open reading frame 135
NM_001282957	389799	C9orf171	chromosome 9 open reading frame 171
NM_147168	84688	C9orf24	chromosome 9 open reading frame 24
NM_001218	771	CA12	carbonic anhydrase XII
NM_000067	760	CA2	carbonic anhydrase II
NM_004056	767	CA8	carbonic anhydrase VIII
NM_014333	23705	CADM1	cell adhesion molecule 1
NM_004929	793	CALB1	calbindin 1, 28kDa
NM_001740	794	CALB2	calbindin 2
NM_015722	50632	CALY	calcyon neuron-specific vesicular protein
NM_024046	79012	CAMKV	CaM kinase-like vesicle-associated
NM_001256139	822	CAPG	capping protein (actin filament), gelsolin-like
NM_004058	828	CAPS	calcyphosine
NM_001042625	133690	CAPSL	calcyphosine-like
NM_004291	9607	CARTPT	CART prepropeptide
NM_001752	847	CAT	catalase
NM_001145018	283152	CCDC153	coiled-coil domain containing 153
NM_012337	25790	CCDC19	coiled-coil domain containing 19
NM_001258307	91409	CCDC74B	coiled-coil domain containing 74B
NM_001174138	885	CCK	cholecystokinin
NM_002982	6347	CCL2	chemokine (C-C motif) ligand 2
NM_004701	9133	CCNB2	cyclin B2
NM_021147	10309	CCNO	cyclin O
NM_020404	57124	CD248	CD248 molecule, endosialin
NM_014880	9936	CD302	CD302 molecule
NM_153826	4179	CD46	CD46 molecule, complement regulatory protein
NM_145057	148170	CDC42EP5	CDC42 effector protein (Rho GTPase binding) 5
NM_004360	999	CDH1	cadherin 1, type 1, E-cadherin (epithelial)
NM_001793	1001	CDH3	cadherin 3, type 1, P-cadherin (placental)
NM_005195	1052	CEBPD	CCAAT/enhancer binding protein (C/EBP), delta
NM_000204	3426	CFI	complement factor I
NM_016139	51142	CHCHD2	coiled-coil-helix-coiled-coil-helix domain containing 2
NM_173695	286464	CHDC2	calponin homology domain containing 2
NM_001253387	10752	CHL1	cell adhesion molecule L1-like
NM_001206602	1123	CHN1	chimerin 1
NM_000743	1136	CHRNA3	cholinergic receptor, nicotinic, alpha 3 (neuronal)
NM_021101	9076	CLDN1	claudin 1
NM_001306	1365	CLDN3	claudin 3
NM_001305	1364	CLDN4	claudin 4
NM_003277	7122	CLDN5	claudin 5
NM_021195	9074	CLDN6	claudin 6
NM_053277	54102	CLIC6	chloride intracellular channel 6
NM_033401	85445	CNTNAP4	contactin associated protein-like 4
NM_021110	7373	COL14A1	collagen, type XIV, alpha 1
NM_001855	1306	COL15A1	collagen, type XV, alpha 1
NM_001856	1307	COL16A1	collagen, type XVI, alpha 1
NM_130445	80781	COL18A1	collagen, type XVIII, alpha 1
NM_000088	1277	COL1A1	collagen, type I, alpha 1
NM_030820	81578	COL21A1	collagen, type XXI, alpha 1
NM_001844	1280	COL2A1	collagen, type II, alpha 1
NM_000090	1281	COL3A1	collagen, type III, alpha 1
NM_000495	1287	COL4A5	collagen, type IV, alpha 5
NM_033641	1288	COL4A6	collagen, type IV, alpha 6
NM_000093	1289	COL5A1	collagen, type V, alpha 1
NM_000393	1290	COL5A2	collagen, type V, alpha 2
NM_057166	1293	COL6A3	collagen, type VI, alpha 3
NM_005202	1296	COL8A2	collagen, type VIII, alpha 2
NM_078485	1297	COL9A1	collagen, type IX, alpha 1
NM_001853	1299	COL9A3	collagen, type IX, alpha 3
NM_130386	81035	COLEC12	collectin sub-family member 12
NM_000754	1312	COMT	catechol-O-methyltransferase
NM_016429	51226	COPZ2	coatomer protein complex, subunit zeta 2
NM_000096	1356	CP	ceruloplasmin (ferroxidase)
NM_024913	79974	CPED1	cadherin-like and PC-esterase domain containing 1
NM_001008220	10814	CPLX2	complexin 2
NM_152926	8904	CPNE1	copine I
NM_001122633	1373	CPS1	carbamoyl-phosphate synthase 1, mitochondrial
NM_198148	119587	CPXM2	carboxypeptidase X (M14 family), member 2
NM_001014447	8532	CPZ	carboxypeptidase Z
NM_052854	90993	CREB3L1	cAMP responsive element binding protein 3-like 1
NM_001311	1396	CRIP1	cysteine-rich protein 1 (intestinal)
NM_031476	83716	CRISPLD2	cysteine-rich secretory protein LCCL domain containing 2
NM_000394	1409	CRYAA	crystallin, alpha A
NM_001289807	1410	CRYAB	alpha-crystallin B chain
NM_005208	1411	CRYBA1	crystallin, beta A1
NM_001887	1414	CRYBB1	crystallin, beta B1
NM_001889	1429	CRYZ	crystallin, zeta (quinone reductase)
NM_006574	10675	CSPG5	chondroitin sulfate proteoglycan 5 (neuroglycan C)
NM_138455	115908	CTHRC1	collagen triple helix repeat containing 1
NM_003793	8722	CTSF	cathepsin F
NM_004390	1512	CTSH	cathepsin H
NM_004887	9547	CXCL14	chemokine (C-X-C motif) ligand 14
NM_016229	51700	CYB5R2	cytochrome b5 reductase 2
NM_000101	1535	CYBA	cytochrome b-245, alpha polypeptide
NM_000104	1545	CYP1B1	cytochrome P450, family 1, subfamily B, polypeptide 1
NM_019885	56603	CYP26B1	cytochrome P450, family 26, subfamily B, polypeptide 1
NM_000784	1593	CYP27A1	cytochrome P450, family 27, subfamily A, polypeptide 1
NM_001017920	92196	DAPL1	death associated protein-like 1
NM_178821	164781	DAW1	dynein assembly factor with WDR repeat domains 1
NM_001920	1634	DCN	decorin
NM_001922	1638	DCT	dopachrome tautomerase
NM_178153	1641	DCX	doublecortin
NM_006182	4921	DDR2	discoidin domain receptor tyrosine kinase 2
NM_004660	8653	DDX3Y	DEAD (Asp-Glu-Ala-Asp) box helicase 3, Y-linked
NM_001927	1674	DES	desmin
NM_080796	11083	DIDO1	death inducer-obliterator 1
NM_001362	1735	DIO3	deiodinase, iodothyronine, type III
NM_017594	54769	DIRAS2	DIRAS family, GTP-binding RAS-like 2
NM_012242	22943	DKK1	dickkopf WNT signaling pathway inhibitor 1
NM_014421	27123	DKK2	dickkopf WNT signaling pathway inhibitor 2
NM_003836	8788	DLK1	delta-like 1 homolog (Drosophila)
NM_021240	58524	DMRT3	doublesex and mab-3 related transcription factor 3
NM_032110	63950	DMRTA2	DMRT-like family A2
NM_001935	1803	DPP4	dipeptidyl-peptidase 4
NM_145038	92749	DRC1	dynein regulatory complex subunit 1 homolog (Chlamydomonas)
NM_024422	1824	DSC2	desmocollin 2
NM_001941	1825	DSC3	desmocollin 3
NM_001943	1829	DSG2	desmoglein 2
NM_004415	1832	DSP	desmoplakin
NM_130897	83657	DYNLRB2	dynein, light chain, roadblock-type 2
NM_001005463	253738	EBF3	early B-cell factor 3
NM_004826	9427	ECEL1	endothelin converting enzyme-like 1
NM_001122659	1910	EDNRB	endothelin receptor type B
NM_024593	79645	EFCAB1	EF-hand calcium binding domain 1
NM_016938	30008	EFEMP2	EGF containing fibulin-like extracellular matrix protein 2
NM_025184	80258	EFHC2	EF-hand domain (C-terminal) containing 2
NM_001964	1958	EGR1	early growth response 1
NM_004681	9086	EIF1AY	eukaryotic translation initiation factor 1A, Y-linked
NM_206538	284361	EMC10	ER membrane protein complex subunit 10
NM_007046	11117	EMILIN1	elastin microfibril interfacer 1
NM_153265	256364	EML3	echinoderm microtubule associated protein like 3
NM_001425	2014	EMP3	epithelial membrane protein 3
NM_004097	2016	EMX1	empty spiracles homeobox 1
NM_004098	2018	EMX2	empty spiracles homeobox 2
NR_002791	196047	EMX2OS	EMX2 opposite strand/antisense RNA
NM_003633	8507	ENC1	ectodermal-neural cortex 1 (with BTB domain)
NM_198573	375704	ENHO	energy homeostasis associated
NM_001040092	5168	ENPP2	ectonucleotide pyrophosphatase/phosphodiesterase 2
NM_001430	2034	EPAS1	endothelial PAS domain protein 1
NM_000129	2162	F13A1	coagulation factor XIII, A1 polypeptide
NM_001443	2168	FABP1	fatty acid binding protein 1, liver
NM_001446	2173	FABP7	fatty acid binding protein 7, brain
NM_001076778	11170	FAM107A	family with sequence similarity 107, member A
NM_001164310	730112	FAM166B	family with sequence similarity 166, member B
NM_175885	220382	FAM181B	family with sequence similarity 181, member B
NM_001101376	440585	FAM183A	family with sequence similarity 183, member A
NM_001082967	25817	FAM19A5	family with sequence similarity 19 (chemokine (C-C motif)-like), member A5
NM_182508	144809	FAM216B	family with sequence similarity 216, member B
NM_152548	153643	FAM81B	family with sequence similarity 81, member B
NM_198491	339145	FAM92B	family with sequence similarity 92, member B
NM_001996	2192	FBLN1	fibulin 1
NM_001998	2199	FBLN2	fibulin 2
NM_032301	84261	FBXW9	F-box and WD repeat domain containing 9
NM_004106	2207	FCER1G	Fc fragment of IgE, high affinity I, receptor for; gamma polypeptide
NM_004107	2217	FCGRT	Fc fragment of IgG, receptor, transporter, alpha
NM_018008	55079	FEZF2	FEZ family zinc finger 2
NM_021871	2243	FGA	fibrinogen alpha chain
NM_005141	2244	FGB	fibrinogen beta chain
NM_001139498	2258	FGF13	fibroblast growth factor 13
NM_000509	2266	FGG	fibrinogen gamma chain
NM_016594	51303	FKBP11	FK506 binding protein 11, 19 kDa
NM_001160030	2321	FLT1	fms-related tyrosine kinase 1
NM_002023	2331	FMOD	fibromodulin
NM_212482	2335	FN1	fibronectin 1
NM_016724	2348	FOLR1	folate receptor 1 (adult)
NM_005252	2353	FOS	FBJ murine osteosarcoma viral oncogene homolog
NM_005249	2290	FOXG1	forkhead box G1
NM_001454	2302	FOXJ1	forkhead box J1
NM_014334	23732	FRRS1L	ferric-chelate reductase 1-like
NM_020116	56884	FSTL5	follistatin-like 5
NM_021902	5348	FXYD1	FXYD domain containing ion transport regulator 1
NM_014164	53827	FXYD5	FXYD domain containing ion transport regulator 5
NM_007197	11211	FZD10	frizzled family receptor 10
NM_003468	7855	FZD5	frizzled family receptor 5
NM_031866	8325	FZD8	frizzled family receptor 8
NM_000808	2556	GABRA3	gamma-aminobutyric acid (GABA) A receptor, alpha 3
NM_000816	2566	GABRG2	gamma-aminobutyric acid (GABA) A receptor, gamma 2
NM_014211	2568	GABRP	gamma-aminobutyric acid (GABA) A receptor, pi
NM_000817	2571	GAD1	glutamate decarboxylase 1 (brain, 67kDa)
NM_198321	55568	GALNT10	UDP-N-acetyl-alpha-D-galactosamine:polypeptide N-acetylgalactosaminyltransferase 10 (GalNAc-T10)
NM_080473	140628	GATA5	GATA binding protein 5
NM_005257	2627	GATA6	GATA binding protein 6
NM_001485	2637	GBX2	gastrulation brain homeobox 2
NM_004864	9518	GDF15	growth differentiation factor 15
NM_000557	8200	GDF5	growth differentiation factor 5
NM_000165	2697	GJA1	gap junction protein, alpha 1, 43kDa
NM_002063	2742	GLRA2	glycine receptor, alpha 2
NM_006877	2766	GMPR	guanosine monophosphate reductase
NM_004126	2791	GNG11	guanine nucleotide binding protein (G protein), gamma 11
NM_033258	94235	GNG8	guanine nucleotide binding protein (G protein), gamma 8
NM_178331	2797	GNRH2	gonadotropin-releasing hormone 2
NM_002510	10457	GPNMB	glycoprotein (transmembrane) nmb
NM_005288	2835	GPR12	G protein-coupled receptor 12
NM_032777	25960	GPR124	G protein-coupled receptor 124
NM_002084	2878	GPX3	glutathione peroxidase 3 (plasma)
NM_001008397	493869	GPX8	glutathione peroxidase 8 (putative)
NM_001146322	65983	GRAMD3	GRAM domain containing 3
NM_000840	2913	GRM3	glutamate receptor, metabotropic 3
NM_016472	51527	GSKIP	GSK3B interacting protein
NM_000846	2939	GSTA2	glutathione S-transferase alpha 2
NM_000561	2944	GSTM1	glutathione S-transferase mu 1
NM_000853	2952	GSTT1	glutathione S-transferase theta 1
NR_002196	283120	H19	H19, imprinted maternally expressed transcript (non-protein coding)
NM_002107	3020	H3F3A	H3 histone, family 3A
NM_004821	9421	HAND1	heart and neural crest derivatives expressed 1
NM_021973	9464	HAND2	heart and neural crest derivatives expressed 2
NM_005328	3037	HAS2	hyaluronan synthase 2
NM_000558	3039	HBA1	hemoglobin, alpha 1
NM_000517	3040	HBA2	hemoglobin, alpha 2
NM_000518	3043	HBB	hemoglobin, beta
NM_005325	3024	HIST1H1A	histone cluster 1, H1a
NM_021062	3018	HIST1H2BB	histone cluster 1, H2bb
NM_003531	8352	HIST1H3C	histone cluster 1, H3c
NM_003532	8353	HIST1H3E	histone cluster 1, H3e
NM_003540	8361	HIST1H4F	histone cluster 1, H4f
NM_003483	8091	HMGA2	high mobility group AT-hook 2
NR_002944	664709	HNRNPA1P10	heterogeneous nuclear ribonucleoprotein A1 pseudogene 10
NR_038367	100506311	HOTAIRM1	HOXA transcript antisense RNA, myeloid-specific 1
NM_001293171	103344718	HOTS	H19 Opposite Tumor Suppressor
NM_006735	3199	HOXA2	homeobox A2
NM_002141	3201	HOXA4	homeobox A4
NM_019102	3202	HOXA5	homeobox A5
NM_002146	3213	HOXB3	homeobox B3
NM_024015	3214	HOXB4	homeobox B4
NM_002147	3215	HOXB5	homeobox B5
NM_153633	3221	HOXC4	homeobox C4
NM_018953	3222	HOXC5	homeobox C5
NM_002143	3208	HPCA	hippocalcin
NM_002151	3249	HPN	hepsin
NM_002152	3270	HRC	histidine rich calcium binding protein
NM_147175	90161	HS6ST2	heparan sulfate 6-O-sulfotransferase 2
NM_002153	3294	HSD17B2	hydroxysteroid (17-beta) dehydrogenase 2
NM_014424	27129	HSPB7	heat shock 27kDa protein family, member 7 (cardiovascular)
NM_014365	26353	HSPB8	heat shock 22kDa protein 8
NM_000868	3358	HTR2C	5-hydroxytryptamine (serotonin) receptor 2C, G protein-coupled
NM_001039613	285148	IAH1	isoamyl acetate-hydrolyzing esterase 1 homolog (S. cerevisiae)
NM_001099789	3384	ICAM2	intercellular adhesion molecule 2
NM_006332	10437	IFI30	interferon, gamma-inducible protein 30
NM_003641	8519	IFITM1	interferon induced transmembrane protein 1
NM_006435	10581	IFITM2	interferon induced transmembrane protein 2
NM_001291861	3481	IGF2	insulin-like growth factor II isoform 1 preproprotein
NM_000598	3486	IGFBP3	insulin-like growth factor binding protein 3
NM_001553	3490	IGFBP7	insulin-like growth factor binding protein 7
NM_001135113	147920	IGFL2	IGF-like family member 2
NM_000565	3570	IL6R	interleukin 6 receptor
NM_002184	3572	IL6ST	interleukin 6 signal transducer (gp130, oncostatin M receptor)
NM_001243194	22876	INPP5F	inositol polyphosphate-5-phosphatase F
NM_001134435	84223	IQCG	IQ motif containing G
NM_001569	3654	IRAK1	interleukin-1 receptor-associated kinase 1
NM_024337	79192	IRX1	iroquois homeobox 1
NM_005101	9636	ISG15	ISG15 ubiquitin-like modifier
NM_201526	3671	ISLR	immunoglobulin superfamily containing leucine-rich repeat
NM_020851	57611	ISLR2	immunoglobulin superfamily containing leucine-rich repeat 2
NM_199296	145501	ISM2	isthmin 2
NM_000888	3694	ITGB6	integrin, beta 6
NM_004867	9452	ITM2A	integral membrane protein 2A
NM_002221	3707	ITPKB	inositol-trisphosphate 3-kinase B
NM_002229	3726	JUNB	jun B proto-oncogene
NM_002242	3769	KCNJ13	potassium inwardly-rectifying channel, subfamily J, member 13
NM_002245	3775	KCNK1	potassium channel, subfamily K, member 1
NM_002247	3778	KCNMA1	potassium large conductance calcium-activated channel, subfamily M, alpha member 1
NM_006855	11015	KDELR3	KDEL (Lys-Asp-Glu-Leu) endoplasmic reticulum protein retention receptor 3
NM_004653	8284	KDM5D	lysine (K)-specific demethylase 5D
NM_002253	3791	KDR	kinase insert domain receptor (a type III receptor tyrosine kinase)
NM_000224	3875	KRT18	keratin 18
NM_002276	3880	KRT19	keratin 19
NM_002273	3856	KRT8	keratin 8
NM_001278116	3897	L1CAM	L1 cell adhesion molecule
NM_012261	24141	LAMP5	lysosomal-associated membrane protein family, member 5
NM_133642	9215	LARGE	like-glycosyltransferase
NM_203347	389812	LCN15	lipocalin 15
NM_015627	26119	LDLRAP1	low density lipoprotein receptor adaptor protein 1
NM_006498	3957	LGALS2	lectin, galactoside-binding, soluble, 2
NM_005568	3975	LHX1	LIM homeobox 1
NM_004789	9355	LHX2	LIM homeobox 2
NR_126425	104355219	LHX5-AS1	LHX5 antisense RNA 1 (head to head)
NM_024674	79727	LIN28A	lin-28 homolog A (C. elegans)
NR_027063	205251	LINC00116	long intergenic non-protein coding RNA 116
NR_024384	645323	LINC00461	long intergenic non-protein coding RNA 461
NR_034102	100130155	LINC00966	long intergenic non-protein coding RNA 966
NR_024371	440556	LINC00982	long intergenic non-protein coding RNA 982
NR_038848	643401	LINC01021	long intergenic non-protein coding RNA 1021
NR_037883	100506421	LINC01158	long intergenic non-protein coding RNA 1158
NM_014583	29995	LMCD1	LIM and cysteine-rich domains 1
NM_001174069	4009	LMX1A	LIM homeobox transcription factor 1, alpha
NR_034031	389906	LOC389906	zinc finger protein 839 pseudogene
NR_026656	400043	LOC400043	uncharacterized LOC400043
NR_121655	440982	LOC440982	n/a
NR_027238	654342	LOC654342	lymphocyte-specific protein 1 pseudogene
NM_005576	4016	LOXL1	lysyl oxidase-like 1
NM_000237	4023	LPL	lipoprotein lipase
NM_001135217	10233	LRRC23	leucine rich repeat containing 23
NM_001128922	2615	LRRC32	leucine rich repeat containing 32
NM_052953	116135	LRRC3B	leucine rich repeat containing 3B
NM_033413	90506	LRRC46	leucine rich repeat containing 46
NM_001080457	94030	LRRC4B	leucine rich repeat containing 4B
NM_001142928	65999	LRRC61	leucine rich repeat containing 61
NM_001099658	54674	LRRN3	leucine rich repeat neuronal 3
NM_152611	164312	LRRN4	leucine rich repeat neuronal 4
NM_015925	51599	LSR	lipolysis stimulated lipoprotein receptor
NM_002345	4060	LUM	lumican
NM_005907	4121	MAN1A1	mannosidase, alpha, class 1A, member 1
NM_002374	4133	MAP2	microtubule-associated protein 2
NM_139021	225689	MAPK15	mitogen-activated protein kinase 15
NM_139125	5648	MASP1	mannan-binding lectin serine peptidase 1 (C4/C2 activating component of Ra-reactive factor)
NR_002766	55384	MEG3	maternally expressed 3 (non-protein coding)
NM_177525	4232	MEST	mesoderm specific transcript
NM_001206984	124512	METTL23	methyltransferase like 23
NM_002403	4237	MFAP2	microfibrillar-associated protein 2
NM_002404	4239	MFAP4	microfibrillar-associated protein 4
NM_000900	4256	MGP	matrix Gla protein
NM_020300	4257	MGST1	microsomal glutathione S-transferase 1
NR_036262_dup1	100422885	MIR1244-2	microRNA 1244-2
NR_031650	100302143	MIR1248	n/a
NR_128711	103504731	MIR3648-2	microRNA 3648-2
NR_128714	103504728	MIR3687-2	microRNA 3687-2
NR_037482	100500851	MIR3918	microRNA 3918
NR_037500	100500865	MIR3936	microRNA 3936
NR_039644	100616477	MIR4442	microRNA 4442
NR_039666	100616209	MIR4461	microRNA 4461
NR_039741	100616258	MIR4516	microRNA 4516
NR_039969	100616408	MIR5047	microRNA 5047
NR_106748	102466616	MIR6132	microRNA mir-6132
NR_106761	102465252	MIR6506	microRNA mir-6506
NR_106997	102466864	MIR6516	microRNA mir-6516
NR_030395	724028	MIR658	microRNA 658
NR_031608	100313824	MIR663B	microRNA 663b
NR_106862	102465482	MIR6804	microRNA mir-6804
NR_106992	102466854	MIR7705	microRNA mir-7705
NM_198177	4286	MITF	microphthalmia-associated transcription factor
NM_007289	4311	MME	membrane metallo-endopeptidase
NM_001302510	4313	MMP2	matrix metallopeptidase 2 (gelatinase A, 72kDa gelatinase, 72kDa type IV collagenase)
NM_006690	10893	MMP24	matrix metallopeptidase 24 (membrane-inserted)
NM_004994	4318	MMP9	matrix metallopeptidase 9 (gelatinase B, 92kDa gelatinase, 92kDa type IV collagenase)
NM_001286828	254956	MORN5	MORN repeat containing 5
NM_001044370	758	MPPED1	metallophosphoesterase domain containing 1
NM_000530	4359	MPZ	myelin protein zero
NM_006039	9902	MRC2	mannose receptor, C type 2
NM_002448	4487	MSX1	msh homeobox 1
NM_002449	4488	MSX2	msh homeobox 2
NM_175617	4493	MT1E	metallothionein 1E
NM_001301267	4495	MT1G	metallothionein-1G isoform 2
NM_005951	4496	MT1H	metallothionein 1H
NM_005952	4501	MT1X	metallothionein 1X
NM_005953	4502	MT2A	metallothionein 2A
NM_005954	4504	MT3	metallothionein 3
NM_001282582	54587	MXRA8	matrix-remodelling associated 8
NM_079420	4632	MYL1	myosin, light chain 1, alkali; skeletal, fast
NM_002476	4635	MYL4	myosin, light chain 4, alkali; atrial, embryonic
NM_021223	58498	MYL7	myosin, light chain 7, regulatory
NM_006097	10398	MYL9	myosin, light chain 9, regulatory
NM_013292	29895	MYLPF	myosin light chain, phosphorylatable, fast skeletal muscle
NM_013279	745	MYRF	myelin regulatory factor
NM_004386	1463	NCAN	neurocan
NM_001001414	342897	NCCRP1	non-specific cytotoxic cell receptor protein 1 homolog (zebrafish)
NM_024574	79625	NDNF	neuron-derived neurotrophic factor
NM_020142	56901	NDUFA4L2	NADH dehydrogenase (ubiquinone) 1 alpha subcomplex, 4-like 2
NM_006160	4761	NEUROD2	neuronal differentiation 2
NM_022728	63974	NEUROD6	neuronal differentiation 6
NM_024019	63973	NEUROG2	neurogenin 2
NM_005596	4781	NFIB	nuclear factor I/B
NM_007361	22795	NID2	nidogen 2 (osteonidogen)
NM_001164238	22829	NLGN4Y	neuroligin 4, Y-linked
NM_170678	27231	NMRK2	nicotinamide riboside kinase 2
NM_181689	4826	NNAT	neuronatin
NM_001033047	255743	NPNT	nephronectin
NM_000905	4852	NPY	neuropeptide Y
NM_000903	1728	NQO1	NAD(P)H dehydrogenase, quinone 1
NM_001007097	4915	NTRK2	neurotrophic tyrosine kinase, receptor, type 2
NM_006183	4922	NTS	neurotensin
NM_178507	220323	OAF	OAF homolog (Drosophila)
NM_001014440	440836	ODF3B	outer dense fiber of sperm tails 3B
NM_018245	55753	OGDHL	oxoglutarate dehydrogenase-like
NM_024576	79627	OGFRL1	opioid growth factor receptor-like 1
NM_014057	4969	OGN	osteoglycin
NM_182487	169611	OLFML2A	olfactomedin-like 2A
NM_020190	56944	OLFML3	olfactomedin-like 3
NM_175747	167826	OLIG3	oligodendrocyte transcription factor 3
NM_002543	4973	OLR1	oxidized low density lipoprotein (lectin-like) receptor 1
NM_001282742	23762	OSBP2	oxysterol binding protein 2
NM_145260	130497	OSR1	odd-skipped related transciption factor 1
NM_001270523	5015	OTX2	orthodenticle homeobox 2
NM_025155	80227	PAAF1	proteasomal ATPase-associated factor 1
NM_001080379	135138	PACRG	PARK2 co-regulated
NM_002578	5063	PAK3	p21 protein (Cdc42/Rac)-activated kinase 3
NM_017734	54873	PALMD	palmdelphin
NM_015393	25849	PARM1	prostate androgen-regulated mucin-like protein 1
NM_013327	29780	PARVB	parvin, beta
NM_181457	5077	PAX3	paired box 3
NM_006195	5090	PBX3	pre-B-cell leukemia homeobox 3
NM_020524	57326	PBXIP1	pre-B-cell leukemia homeobox interacting protein 1
NM_203487	5101	PCDH9	protocadherin 9
NM_018907	56144	PCDHA4	protocadherin alpha 4
NM_015669	26167	PCDHB5	protocadherin beta 5
NM_018913	56106	PCDHGA10	protocadherin gamma subfamily A, 10
NM_003736	8641	PCDHGB4	protocadherin gamma subfamily B, 4
NM_002588	5098	PCDHGC3	protocadherin gamma subfamily C, 3
NM_002593	5118	PCOLCE	procollagen C-endopeptidase enhancer
NM_006198	5121	PCP4	Purkinje cell protein 4
NM_001102566	654790	PCP4L1	Purkinje cell protein 4 like 1
NM_013271	27344	PCSK1N	proprotein convertase subtilisin/kexin type 1 inhibitor
NM_001003683	5136	PDE1A	phosphodiesterase 1A, calmodulin-dependent
NM_002609	5159	PDGFRB	platelet-derived growth factor receptor, beta polypeptide
NM_001135690	5179	PENK	proenkephalin
NM_021965	5239	PGM5	phosphoglucomutase 5
NM_001100165	9749	PHACTR2	phosphatase and actin regulator 2
NM_001199506	116154	PHACTR3	phosphatase and actin regulator 3
NM_001100818	55022	PID1	phosphotyrosine interaction domain containing 1
NM_181643	128344	PIFO	primary cilia formation
NM_002653	5307	PITX1	paired-like homeodomain 1
NM_001204398	5308	PITX2	paired-like homeodomain 2
NM_001005242	5318	PKP2	plakophilin 2
NM_000930	5327	PLAT	plasminogen activator, tissue
NM_024829	79887	PLBD1	phospholipase B domain containing 1
NM_001122	123	PLIN2	perilipin 2
NM_182943	5352	PLOD2	procollagen-lysine, 2-oxoglutarate 5-dioxygenase 2
NM_002668	5355	PLP2	proteolipid protein 2 (colonic epithelium-enriched)
NM_001136025	5358	PLS3	plastin 3
NM_002674	5367	PMCH	pro-melanin-concentrating hormone
NM_006928	6490	PMEL	premelanosome protein
NM_153321	5376	PMP22	peripheral myelin protein 22
NM_005397	5420	PODXL	podocalyxin-like
NM_006475	10631	POSTN	periostin, osteoblast specific factor
NM_005604	5454	POU3F2	POU class 3 homeobox 2
NM_006236	5455	POU3F3	POU class 3 homeobox 3
NM_030949	81706	PPP1R14C	protein phosphatase 1, regulatory (inhibitor) subunit 14C
NM_145017	220004	PPP1R32	protein phosphatase 1, regulatory subunit 32
NM_005398	5507	PPP1R3C	protein phosphatase 1, regulatory subunit 3C
NM_181675	5521	PPP2R2B	protein phosphatase 2, regulatory subunit B, beta
NM_001164161	55291	PPP6R3	protein phosphatase 6, regulatory subunit 3
NM_001164759	5575	PRKAR1B	protein kinase, cAMP-dependent, regulatory, type I, beta
NM_012409	23627	PRND	prion protein 2 (dublet)
NM_001145848	8842	PROM1	prominin 1
NM_006262	5630	PRPH	peripherin
NM_153362	167681	PRSS35	protease, serine, 35
NM_001032291	84722	PSRC1	proline/serine-rich coiled-coil 1
NM_173176	2185	PTK2B	protein tyrosine kinase 2 beta
NM_001270398	5754	PTK7	protein tyrosine kinase 7
NM_002825	5764	PTN	pleiotrophin
NM_002844	5796	PTPRK	protein tyrosine phosphatase, receptor type, K
NM_002847	5799	PTPRN2	protein tyrosine phosphatase, receptor type, N polypeptide 2
NM_012232	284119	PTRF	polymerase I and transcript release factor
NM_006868	11031	RAB31	RAB31, member RAS oncogene family
NM_001256278	83871	RAB34	RAB34, member RAS oncogene family
NM_004914	9609	RAB36	RAB36, member RAS oncogene family
NM_138453	115827	RAB3C	RAB3C, member RAS oncogene family
NM_002872	5880	RAC2	ras-related C3 botulinum toxin substrate 2 (rho family, small GTP binding protein Rac2)
NM_001287244	138046	RALYL	RALY RNA binding protein-like
NM_002889	5919	RARRES2	retinoic acid receptor responder (tazarotene induced) 2
NM_001098634	54502	RBM47	RNA binding motif protein 47
NM_002899	5947	RBP1	retinol binding protein 1, cellular
NM_006744	5950	RBP4	retinol binding protein 4, plasma
NM_172037	157506	RDH10	retinol dehydrogenase 10 (all-trans)
NR_033735	646396	REREP3	arginine-glutamic acid dipeptide (RE) repeats pseudogene 3
NM_213594	5992	RFX4	regulatory factor X, 4 (influences HLA class II expression)
NM_001166286	56963	RGMA	repulsive guidance molecule family member a
NM_005613	5999	RGS4	regulator of G-protein signaling 4
NM_003617	8490	RGS5	regulator of G-protein signaling 5
NM_015653	26150	RIBC2	RIB43A domain with coiled-coils 2
NM_002933	6035	RNASE1	ribonuclease, RNase A family, 1 (pancreatic)
NR_023343	100151683	RNU4ATAC	RNA, U4atac small nuclear (U12-dependent splicing)
NR_125392	101954268	RNVU1-20	n/a
NM_022370	64221	ROBO3	roundabout, axon guidance receptor, homolog 3 (Drosophila)
NM_031916	83853	ROPN1L	rhophilin associated tail protein 1-like
NM_006914	6096	RORB	RAR-related orphan receptor B
NR_034138	100144602	RP11-807H7.1	uncharacterized LOC100144602
NM_001008	6192	RPS4Y1	ribosomal protein S4, Y-linked 1
NM_004165	6236	RRAD	Ras-related associated with diabetes
NM_178565	340419	RSPO2	R-spondin 2
NM_002966	6281	S100A10	S100 calcium binding protein A10
NM_005620	6282	S100A11	S100 calcium binding protein A11
NM_020672	57402	S100A14	S100 calcium binding protein A14
NM_002965	6280	S100A9	S100 calcium binding protein A9
NR_003012	677780	SCARNA11	small Cajal body-specific RNA 11
NR_003139	677765	SCARNA18	small Cajal body-specific RNA 18
NR_002999	677681	SCARNA20	small Cajal body-specific RNA 20
NR_003007	677773	SCARNA23	small Cajal body-specific RNA 23
NR_002998	677679	SCARNA3	small Cajal body-specific RNA 3
NR_003005	677771	SCARNA4	small Cajal body-specific RNA 4
NR_003009	677776	SCARNA8	small Cajal body-specific RNA 8
NM_003469	7857	SCG2	secretogranin II
NM_007281	11341	SCRG1	stimulator of chondrogenesis 1
NM_002999	6385	SDC4	syndecan 4
NM_001077206	22872	SEC31A	SEC31 homolog A (S. cerevisiae)
NM_003944	8991	SELENBP1	selenium binding protein 1
NM_005410	6414	SEPP1	selenoprotein P, plasma, 1
NM_000295	5265	SERPINA1	serpin peptidase inhibitor, clade A (alpha-1 antiproteinase, antitrypsin), member 1
NM_001756	866	SERPINA6	serpin peptidase inhibitor, clade A (alpha-1 antiproteinase, antitrypsin), member 6
NM_004155	5272	SERPINB9	serpin peptidase inhibitor, clade B (ovalbumin), member 9
NM_001101320	647174	SERPINE3	serpin peptidase inhibitor, clade E (nexin, plasminogen activator inhibitor type 1), member 3
NM_002615	5176	SERPINF1	serpin peptidase inhibitor, clade F (alpha-2 antiplasmin, pigment epithelium derived factor), member 1
NM_001290202	124925	SEZ6	seizure protein 6 homolog isoform 3
NM_003013	6423	SFRP2	secreted frizzled-related protein 2
NM_003026	6456	SH3GL2	SH3-domain GRB2-like 2
NM_001007538	387914	SHISA2	shisa family member 2
NM_007374	4990	SIX6	SIX homeobox 6
NM_012450	26266	SLC13A4	solute carrier family 13 (sodium/sulfate symporter), member 4
NM_018593	117247	SLC16A10	solute carrier family 16 (aromatic amino acid transporter), member 10
NM_004694	9120	SLC16A6	solute carrier family 16, member 6
NM_139319	246213	SLC17A8	solute carrier family 17 (vesicular glutamate transporter), member 8
NM_004172	6507	SLC1A3	solute carrier family 1 (glial high affinity glutamate transporter), member 3
NM_005071	6511	SLC1A6	solute carrier family 1 (high affinity aspartate/glutamate transporter), member 6
NM_145176	154091	SLC2A12	solute carrier family 2 (facilitated glucose transporter), member 12
NM_001177998	10568	SLC34A2	solute carrier family 34 (type II sodium/phosphate contransporter), member 2
NM_001145195	221074	SLC39A12	solute carrier family 39 (zinc transporter), member 12
NM_014585	30061	SLC40A1	solute carrier family 40 (iron-regulated transporter), member 1
NM_133478	57835	SLC4A5	solute carrier family 4 (sodium bicarbonate cotransporter), member 5
NM_021095	8884	SLC5A6	solute carrier family 5 (sodium/multivitamin and iodide cotransporter), member 6
NM_003042	6529	SLC6A1	solute carrier family 6 (neurotransmitter transporter), member 1
NM_001126105	9056	SLC7A7	solute carrier family 7 (amino acid transporter light chain, y+L system), member 7
NM_012244	23428	SLC7A8	solute carrier family 7 (amino acid transporter light chain, L system), member 8
NM_004252	9368	SLC9A3R1	solute carrier family 9, subfamily A (NHE3, cation proton antiporter 3), member 3 regulator 1
NM_003062	6586	SLIT3	slit homolog 3 (Drosophila)
NM_003063	6588	SLN	sarcolipin
NM_003064	6590	SLPI	secretory leukocyte peptidase inhibitor
NM_001044305	60682	SMAP1	small ArfGAP 1
NM_001288583	388588	SMIM1	small integral membrane protein 1 (Vel blood group)
NM_001162995	643008	SMIM5	small integral membrane protein 5
NM_198501	342527	SMTNL2	smoothelin-like 2
NM_003068	6591	SNAI2	snail family zinc finger 2
NM_003081	6616	SNAP25	synaptosomal-associated protein, 25kDa
NR_004435_dup1	100126798	SNAR-A1	small ILF3/NF90-associated RNA A1
NR_004437_dup1	100126800	SNAR-A12	small ILF3/NF90-associated RNA A12
NR_024216	100169959	SNAR-A13	small ILF3/NF90-associated RNA A13
NR_024242_dup3	100191063	SNAR-A14	small ILF3/NF90-associated RNA A14
NR_004436_dup1	100126799	SNAR-A2	small ILF3/NF90-associated RNA A2
NR_024226	100169955	SNAR-A9	small ILF3/NF90-associated RNA A9
NR_024231_dup1	100170224	SNAR-B1	small ILF3/NF90-associated RNA B1
NR_024230_dup1	100170217	SNAR-B2	small ILF3/NF90-associated RNA B2
NR_024221	100170226	SNAR-C3	small ILF3/NF90-associated RNA C3
NR_024218	100170219	SNAR-C4	small ILF3/NF90-associated RNA C4
NM_003085	6620	SNCB	synuclein, beta
NR_045196	100505806	SNHG18	small nucleolar RNA host gene 18 (non-protein coding)
NR_034011	100093630	SNHG8	small nucleolar RNA host gene 8 (non-protein coding)
NR_003026	677792	SNORA1	small nucleolar RNA, H/ACA box 1
NR_002953	677799	SNORA11	small nucleolar RNA, H/ACA box 11
NR_002922	654322	SNORA13	small nucleolar RNA, H/ACA box 13
NR_002955	677801	SNORA14A	small nucleolar RNA, H/ACA box 14A
NR_002956	677802	SNORA14B	small nucleolar RNA, H/ACA box 14B
NR_002957	677803	SNORA15	small nucleolar RNA, H/ACA box 15
NR_002958	677804	SNORA17	small nucleolar RNA, H/ACA box 17
NR_002959	677805	SNORA18	small nucleolar RNA, H/ACA box 18
NR_002963	677809	SNORA24	small nucleolar RNA, H/ACA box 24
NR_003028	684959	SNORA25	small nucleolar RNA, H/ACA box 25
NR_003016	677810	SNORA26	small nucleolar RNA, H/ACA box 26
NR_002575	619499	SNORA27	small nucleolar RNA, H/ACA box 27
NR_002964	677811	SNORA28	small nucleolar RNA, H/ACA box 28
NR_002950	677793	SNORA2A	small nucleolar RNA, H/ACA box 2A
NR_002951	677794	SNORA2B	small nucleolar RNA, H/ACA box 2B
NR_002967	677814	SNORA31	small nucleolar RNA, H/ACA box 31
NR_003032	692063	SNORA32	small nucleolar RNA, H/ACA box 32
NR_002436	594839	SNORA33	small nucleolar RNA, H/ACA box 33
NR_002993	677816	SNORA35	small nucleolar RNA, H/ACA box 35
NR_003706	100124536	SNORA38B	small nucleolar RNA, H/ACA box 38B
NR_002972	677821	SNORA39	small nucleolar RNA, H/ACA box 39
NR_002588	619568	SNORA4	small nucleolar RNA, H/ACA box 4
NR_002973	677822	SNORA40	small nucleolar RNA, H/ACA box 40
NR_002974	677823	SNORA42	small nucleolar RNA, H/ACA box 42
NR_002976	677825	SNORA44	small nucleolar RNA, H/ACA box 44
NR_002977	677826	SNORA45	small nucleolar RNA, H/ACA box 45
NR_002978	677827	SNORA46	small nucleolar RNA, H/ACA box 46
NR_002981	677831	SNORA51	small nucleolar RNA, H/ACA box 51
NR_002983	677834	SNORA55	small nucleolar RNA, H/ACA box 55
NR_002919	654319	SNORA5A	small nucleolar RNA, H/ACA box 5A
NR_002325	574040	SNORA6	small nucleolar RNA, H/ACA box 6
NR_002986	677837	SNORA60	small nucleolar RNA, H/ACA box 60
NR_002324	6044	SNORA62	small nucleolar RNA, H/ACA box 62
NR_002449	26783	SNORA65	small nucleolar RNA, H/ACA box 65
NR_002444	26782	SNORA66	small nucleolar RNA, H/ACA box 66
NR_002910	26776	SNORA71B	small nucleolar RNA, H/ACA box 71B
NR_002581	26775	SNORA72	small nucleolar RNA, H/ACA box 72
NR_002921	654321	SNORA75	small nucleolar RNA, H/ACA box 75
NR_003019	677843	SNORA77	small nucleolar RNA, H/ACA box 77
NR_003020	677844	SNORA78	small nucleolar RNA, H/ACA box 78
NR_003021	677845	SNORA79	small nucleolar RNA, H/ACA box 79
NR_002996	677846	SNORA80	small nucleolar RNA, H/ACA box 80
NR_002952	677798	SNORA9	small nucleolar RNA, H/ACA box 9
NR_002435	594838	SNORD100	small nucleolar RNA, C/D box 100
NR_033295_dup1	692235	SNORD103B	small nucleolar RNA, C/D box 103B
NR_004380	692227	SNORD104	small nucleolar RNA, C/D box 104
NR_003688	100113382	SNORD105B	small nucleolar RNA, C/D box 105B
NR_003031	692058	SNORD11	small nucleolar RNA, C/D box 11
NR_003078	692213	SNORD110	small nucleolar RNA, C/D box 110
NR_003195	767579	SNORD114-3	small nucleolar RNA, C/D box 114-3
NR_001291	338433	SNORD115-1	small nucleolar RNA, C/D box 115-1
NR_003302_dup2	100033447	SNORD115-10	small nucleolar RNA, C/D box 115-10
NR_003303_dup1	100033448	SNORD115-11	small nucleolar RNA, C/D box 115-11
NR_003305	100033450	SNORD115-13	small nucleolar RNA, C/D box 115-13
NR_003306	100033451	SNORD115-14	small nucleolar RNA, C/D box 115-14
NR_003307	100033453	SNORD115-15	small nucleolar RNA, C/D box 115-15
NR_003308	100033454	SNORD115-16	small nucleolar RNA, C/D box 115-16
NR_003309_dup2	100033455	SNORD115-17	small nucleolar RNA, C/D box 115-17
NR_003294	100033437	SNORD115-2	small nucleolar RNA, C/D box 115-2
NR_003312	100033460	SNORD115-20	small nucleolar RNA, C/D box 115-20
NR_003313	100033603	SNORD115-21	small nucleolar RNA, C/D box 115-21
NR_003314	100033799	SNORD115-22	small nucleolar RNA, C/D box 115-22
NR_003343	100033802	SNORD115-26	small nucleolar RNA, C/D box 115-26
NR_003295	100033440	SNORD115-3	small nucleolar RNA, C/D box 115-3
NR_003345	100033804	SNORD115-30	small nucleolar RNA, C/D box 115-30
NR_003346	100033805	SNORD115-31	small nucleolar RNA, C/D box 115-31
NR_003347	100033806	SNORD115-32	small nucleolar RNA, C/D box 115-32
NR_003348	100033807	SNORD115-33	small nucleolar RNA, C/D box 115-33
NR_003349	100033808	SNORD115-34	small nucleolar RNA, C/D box 115-34
NR_003351_dup3	100033810	SNORD115-36	small nucleolar RNA, C/D box 115-36
NR_003353	100033812	SNORD115-38	small nucleolar RNA, C/D box 115-38
NR_003354	100033813	SNORD115-39	small nucleolar RNA, C/D box 115-39
NR_003296	100033441	SNORD115-4	small nucleolar RNA, C/D box 115-4
NR_003355	100033814	SNORD115-40	small nucleolar RNA, C/D box 115-40
NR_003356	100033815	SNORD115-41	small nucleolar RNA, C/D box 115-41
NR_003357	100033816	SNORD115-42	small nucleolar RNA, C/D box 115-42
NR_003358_dup3	100033817	SNORD115-43	small nucleolar RNA, C/D box 115-43
NR_003359	100033818	SNORD115-44	small nucleolar RNA, C/D box 115-44
NR_003297	100033442	SNORD115-5	small nucleolar RNA, C/D box 115-5
NR_003298	100033443	SNORD115-6	small nucleolar RNA, C/D box 115-6
NR_003300	100033445	SNORD115-8	small nucleolar RNA, C/D box 115-8
NR_003301_dup2	100033446	SNORD115-9	small nucleolar RNA, C/D box 115-9
NR_003326	100033423	SNORD116-11	small nucleolar RNA, C/D box 116-11
NR_003328	100033425	SNORD116-13	small nucleolar RNA, C/D box 116-13
NR_003329	100033426	SNORD116-14	small nucleolar RNA, C/D box 116-14
NR_003337	100033434	SNORD116-23	small nucleolar RNA, C/D box 116-23
NR_003339	100033436	SNORD116-25	small nucleolar RNA, C/D box 116-25
NR_003340	100033438	SNORD116-26	small nucleolar RNA, C/D box 116-26
NR_003341	100033439	SNORD116-27	small nucleolar RNA, C/D box 116-27
NR_003360	100033821	SNORD116-29	small nucleolar RNA, C/D box 116-29
NR_003684	100113378	SNORD119	small nucleolar RNA, C/D box 119
NR_003030	692057	SNORD12	small nucleolar RNA, C/D box 12
NR_003693	100113391	SNORD126	small nucleolar RNA, C/D box 126
NR_003695	100113393	SNORD12B	small nucleolar RNA, C/D box 12B
NR_002433	26765	SNORD12C	small nucleolar RNA, C/D box 12C
NR_002440	595097	SNORD16	small nucleolar RNA, C/D box 16
NR_002441	595098	SNORD18A	small nucleolar RNA, C/D box 18A
NR_004397	677850	SNORD1C	small nucleolar RNA, C/D box 1C
NR_000006	6083	SNORD21	small nucleolar RNA, C/D box 21
NR_002447	26820	SNORD24	small nucleolar RNA, C/D box 24
NR_002564	9302	SNORD26	small nucleolar RNA, C/D box 26
NR_002563	9301	SNORD27	small nucleolar RNA, C/D box 27
NR_002562	9300	SNORD28	small nucleolar RNA, C/D box 28
NR_002559	9297	SNORD29	small nucleolar RNA, C/D box 29
NR_002561	9299	SNORD30	small nucleolar RNA, C/D box 30
NR_000021	26819	SNORD32A	small nucleolar RNA, C/D box 32A
NR_000019	26817	SNORD34	small nucleolar RNA, C/D box 34
NR_000018	26816	SNORD35A	small nucleolar RNA, C/D box 35A
NR_001285	84546	SNORD35B	small nucleolar RNA, C/D box 35B
NR_002448	26815	SNORD36A	small nucleolar RNA, C/D box 36A
NR_000016	26813	SNORD36C	small nucleolar RNA, C/D box 36C
NR_001456	94162	SNORD38A	small nucleolar RNA, C/D box 38A
NR_002751	26810	SNORD41	small nucleolar RNA, C/D box 41
NR_002750	26806	SNORD44	small nucleolar RNA, C/D box 44
NR_002749	26805	SNORD45A	small nucleolar RNA, C/D box 45A
NR_003042	692085	SNORD45C	small nucleolar RNA, C/D box 45C
NR_000024	94161	SNORD46	small nucleolar RNA, C/D box 46
NR_002746	26802	SNORD47	small nucleolar RNA, C/D box 47
NR_002744	26800	SNORD49A	small nucleolar RNA, C/D box 49A
NR_002743	26799	SNORD50A	small nucleolar RNA, C/D box 50A
NR_002437	26795	SNORD54	small nucleolar RNA, C/D box 54
NR_002739	26793	SNORD56	small nucleolar RNA, C/D box 56
NR_002738	26792	SNORD57	small nucleolar RNA, C/D box 57
NR_002737	26789	SNORD59A	small nucleolar RNA, C/D box 59A
NR_002736	26788	SNORD60	small nucleolar RNA, C/D box 60
NR_002735	26787	SNORD61	small nucleolar RNA, C/D box 61
NR_002914_dup1	26786	SNORD62A	small nucleolar RNA, C/D box 62A
NR_002913	26785	SNORD63	small nucleolar RNA, C/D box 63
NR_003054	692106	SNORD65	small nucleolar RNA, C/D box 65
NR_003055	692107	SNORD66	small nucleolar RNA, C/D box 66
NR_003056	692108	SNORD67	small nucleolar RNA, C/D box 67
NR_002450	606500	SNORD68	small nucleolar RNA, C/D box 68
NR_003057	692109	SNORD69	small nucleolar RNA, C/D box 69
NR_003059	692111	SNORD71	small nucleolar RNA, C/D box 71
NR_003942	692196	SNORD76	small nucleolar RNA, C/D box 76
NR_003939	26770	SNORD79	small nucleolar RNA, C/D box 79
NR_002916	319103	SNORD8	small nucleolar RNA, C/D box 8
NR_003940	26774	SNORD80	small nucleolar RNA, C/D box 80
NR_000027	116937	SNORD83A	small nucleolar RNA, C/D box 83A
NR_000028	116938	SNORD83B	small nucleolar RNA, C/D box 83B
NR_003066	692200	SNORD85	small nucleolar RNA, C/D box 85
NR_002598	641648	SNORD87	small nucleolar RNA, C/D box 87
NR_003067	692202	SNORD88A	small nucleolar RNA, C/D box 88A
NR_003069	692204	SNORD88C	small nucleolar RNA, C/D box 88C
NR_003070	692205	SNORD89	small nucleolar RNA, C/D box 89
NR_003029	692053	SNORD9	small nucleolar RNA, C/D box 9
NR_003073	692208	SNORD91B	small nucleolar RNA, C/D box 91B
NR_002592	619571	SNORD96A	small nucleolar RNA, C/D box 96A
NR_003077	692212	SNORD99	small nucleolar RNA, C/D box 99
NM_021021	6641	SNTB1	syntrophin, beta 1 (dystrophin-associated protein A1, 59kDa, basic component 1)
NM_003955	9021	SOCS3	suppressor of cytokine signaling 3
NM_003102	6649	SOD3	superoxide dismutase 3, extracellular
NM_015464	25928	SOSTDC1	sclerostin domain containing 1
NM_006941	6663	SOX10	SRY (sex determining region Y)-box 10
NR_075091	347689	SOX2-OT	SOX2 overlapping transcript (non-protein coding)
NM_005634	6658	SOX3	SRY (sex determining region Y)-box 3
NM_017425	53340	SPA17	sperm autoantigenic protein 17
NM_012443	9576	SPAG6	sperm associated antigen 6
NM_001039592	26206	SPAG8	sperm associated antigen 8
NM_004684	8404	SPARCL1	SPARC-like 1 (hevin)
NM_015417	25876	SPEF1	sperm flagellar 1
NM_003122	6690	SPINK1	serine peptidase inhibitor, Kazal type 1
NM_014767	9806	SPOCK2	sparc/osteonectin, cwcv and kazal-like domains proteoglycan (testican) 2
NM_016950	50859	SPOCK3	sparc/osteonectin, cwcv and kazal-like domains proteoglycan (testican) 3
NM_012445	10417	SPON2	spondin 2, extracellular matrix protein
NM_001040058	6696	SPP1	secreted phosphoprotein 1
NM_001014450	6705	SPRR2F	small proline-rich protein 2F
NM_001048	6750	SST	somatostatin
NM_145286	161003	STOML3	stomatin (EPB72)-like 3
NM_022369	64220	STRA6	stimulated by retinoic acid 6
NM_020704	57464	STRIP2	striatin interacting protein 2
NM_001128204	23213	SULF1	sulfatase 1
NM_001055	6817	SULT1A1	sulfotransferase family, cytosolic, 1A, phenol-preferring, member 1
NM_001160329	84258	SYT3	synaptotagmin III
NM_003182	6863	TAC1	tachykinin, precursor 1
NM_013251	6866	TAC3	tachykinin 3
NM_001059	6870	TACR3	tachykinin receptor 3
NM_003186	6876	TAGLN	transgelin
NM_006593	10716	TBR1	T-box, brain, 1
NM_005994	6909	TBX2	T-box 2
NM_001077653	57057	TBX20	T-box 20
NM_080390	140597	TCEAL2	transcription elongation factor A (SII)-like 2
NM_001012979	340543	TCEAL5	transcription elongation factor A (SII)-like 5
NM_003206	6943	TCF21	transcription factor 21
NM_001082537	79600	TCTN1	tectonic family member 1
NM_053285	83659	TEKT1	tektin 1
NM_014466	27285	TEKT2	tektin 2 (testicular)
NM_001063	7018	TF	transferrin
NM_003225	7031	TFF1	trefoil factor 1
NM_006528	7980	TFPI2	tissue factor pathway inhibitor 2
NM_001042454	7041	TGFB1I1	transforming growth factor beta 1 induced transcript 1
NM_000358	7045	TGFBI	transforming growth factor, beta-induced, 68kDa
NM_003243	7049	TGFBR3	transforming growth factor, beta receptor III
NM_004613	7052	TGM2	transglutaminase 2
NR_034076	100499177	THAP9-AS1	THAP9 antisense RNA 1
NM_003254	7076	TIMP1	TIMP metallopeptidase inhibitor 1
NM_000362	7078	TIMP3	TIMP metallopeptidase inhibitor 3
NM_022164	64129	TINAGL1	tubulointerstitial nephritis antigen-like 1
NM_022152	64114	TMBIM1	transmembrane BAX inhibitor motif containing 1
NM_001137560	441151	TMEM151B	transmembrane protein 151B
NR_105020	100505894	TMEM161B-AS1	TMEM161B antisense RNA 1
NM_018487	55365	TMEM176A	transmembrane protein 176A
NM_001077418	79583	TMEM231	transmembrane protein 231
NM_183240	140738	TMEM37	transmembrane protein 37
NM_001123376	643236	TMEM72	transmembrane protein 72
NM_203411	92162	TMEM88	transmembrane protein 88
NM_016639	51330	TNFRSF12A	tumor necrosis factor receptor superfamily, member 12A
NM_006058	10318	TNIP1	TNFAIP3 interacting protein 1
NM_003279	7125	TNNC2	troponin C type 2 (fast)
NM_006114	10452	TOMM40	translocase of outer mitochondrial membrane 40 homolog (yeast)
NM_001067	7153	TOP2A	topoisomerase (DNA) II alpha 170kDa
NM_001166392	7162	TPBG	trophoblast glycoprotein
NM_003287	7164	TPD52L1	tumor protein D52-like 1
NM_213674	7169	TPM2	tropomyosin 2 (beta)
NM_015964	51673	TPPP3	tubulin polymerization-promoting protein family member 3
NM_012112	22974	TPX2	TPX2, microtubule-associated
NM_033091	89122	TRIM4	tripartite motif containing 4
NM_001004342	440730	TRIM67	tripartite motif containing 67
NM_206948	80036	TRPM3	transient receptor potential cation channel, subfamily M, member 3
NM_001025235	7106	TSPAN4	tetraspanin 4
NM_033512	85453	TSPYL5	TSPY-like 5
NM_001113207	100131187	TSTD1	thiosulfate sulfurtransferase (rhodanese)-like domain containing 1
NM_000371	7276	TTR	transthyretin
NR_001545	64595	TTTY15	testis-specific transcript, Y-linked 15 (non-protein coding)
NR_045129	246126	TXLNG2P	taxilin gamma 2, pseudogene
NM_003332	7305	TYROBP	TYRO protein tyrosine kinase binding protein
NM_138467	127253	TYW3	tRNA-yW synthesizing protein 3 homolog (S. cerevisiae)
NM_152376	127733	UBXN10	UBX domain protein 10
NM_001099436	25989	ULK3	unc-51 like kinase 3
NM_001114403	100134938	UPK3BL	uroplakin 3B-like
NM_004654	8287	USP9Y	ubiquitin specific peptidase 9, Y-linked
NM_003761	8673	VAMP8	vesicle-associated membrane protein 8
NM_001078	7412	VCAM1	vascular cell adhesion molecule 1
NM_016206	389136	VGLL3	vestigial like 3 (Drosophila)
NM_182894	338917	VSX2	visual system homeobox 2
NM_024626	79679	VTCN1	V-set domain containing T cell activation inhibitor 1
NM_000638	7448	VTN	vitronectin
NR_026703	56664	VTRNA1-1	vault RNA 1-1
NR_026705	56662	VTRNA1-3	vault RNA 1-3
NR_030583	100126299	VTRNA2-1	vault RNA 2-1
NM_001039500	127731	VWA5B1	von Willebrand factor A domain containing 5B1
NM_022479	64409	WBSCR17	Williams-Beuren syndrome chromosome region 17
NM_145054	146845	WDR16	WD repeat domain 16
NM_001045476	401551	WDR38	WD repeat domain 38
NM_145172	126820	WDR63	WD repeat domain 63
NM_175575	124857	WFIKKN2	WAP, follistatin/kazal, immunoglobulin, kunitz and netrin domain containing 2
NM_007191	11197	WIF1	WNT inhibitory factor 1
NM_030761	54361	WNT4	wingless-type MMTV integration site family, member 4
NM_030775	81029	WNT5B	wingless-type MMTV integration site family, member 5B
NM_004625	7476	WNT7A	wingless-type MMTV integration site family, member 7A
NM_058238	7477	WNT7B	wingless-type MMTV integration site family, member 7B
NR_001564	7503	XIST	X inactive specific transcript (non-protein coding)
NM_022406	7518	XRCC4	X-ray repair complementing defective repair in Chinese hamster cells 4
NM_173798	170261	ZCCHC12	zinc finger, CCHC domain containing 12
NM_014733	9765	ZFYVE16	zinc finger, FYVE domain containing 16
NM_003412	7545	ZIC1	Zic family member 1
NM_032153	84107	ZIC4	Zic family member 4
NM_015896	51364	ZMYND10	zinc finger, MYND-type containing 10
NM_018443	55900	ZNF302	zinc finger protein 302
NM_001080411	163059	ZNF433	zinc finger protein 433
NM_152357	126070	ZNF440	zinc finger protein 440
NM_152355	126068	ZNF441	zinc finger protein 441
NM_207317	133923	ZNF474	zinc finger protein 474
NM_052852	90649	ZNF486	zinc finger protein 486
NM_144693	148156	ZNF558	zinc finger protein 558
NR_110152	199704	ZNF585A	zinc finger protein 585A
NM_182524	152687	ZNF595	zinc finger protein 595
NM_145297	199777	ZNF626	zinc finger protein 626
NR_036521	100128252	ZNF667-AS1	ZNF667 antisense RNA 1 (head to head)
NM_144566	90592	ZNF700	zinc finger protein 700
NM_021216	58491	ZNF71	zinc finger protein 71
NM_001159293	100129842	ZNF737	zinc finger protein 737
NM_001136501	284391	ZNF844	zinc finger protein 844

## Sheet: GO (intra outlier)
Analysis Type:	PANTHER Overrepresentation Test (Released 20181113)
Annotation Version and Release Date:	GO Ontology database Released 2018-12-01
Analyzed List:	upload_1 (Homo sapiens)
Reference List:	Homo sapiens (all genes in database)
Test Type:	FISHER
Correction:	BONFERRONI
Bonferroni count:	8723
GO biological process complete	Homo sapiens - REFLIST (20996)	upload_1 (631)	upload_1 (expected)	upload_1 (over/under)	upload_1 (fold Enrichment)	upload_1 (P-value)
developmental process (GO:0032502)	5641	267	169.53	+	1.57	2.11e-12
anatomical structure development (GO:0048856)	5312	254	159.64	+	1.59	5.85e-12
regulation of multicellular organismal process (GO:0051239)	2981	164	89.59	+	1.83	2.35e-10
system development (GO:0048731)	4340	214	130.43	+	1.64	2.52e-10
multicellular organism development (GO:0007275)	4931	234	148.19	+	1.58	5.23e-10
cellular developmental process (GO:0048869)	3711	186	111.53	+	1.67	9.73e-09
multicellular organismal process (GO:0032501)	6827	292	205.17	+	1.42	1.51e-08
cell differentiation (GO:0030154)	3619	180	108.76	+	1.65	4.31e-08
anatomical structure morphogenesis (GO:0009653)	2093	120	62.9	+	1.91	1.88e-07
regulation of biological process (GO:0050789)	11531	430	346.55	+	1.24	2.42e-07
regulation of cell differentiation (GO:0045595)	1733	104	52.08	+	2	4.78e-07
animal organ development (GO:0048513)	3125	158	93.92	+	1.68	5.48e-07
regulation of developmental process (GO:0050793)	2486	133	74.71	+	1.78	9.62e-07
biological regulation (GO:0065007)	12220	447	367.25	+	1.22	1.11e-06
regulation of multicellular organismal development (GO:2000026)	1945	111	58.45	+	1.9	1.23e-06
biological_process (GO:0008150)	17746	586	533.33	+	1.1	4e-06
regulation of cellular process (GO:0050794)	10812	404	324.94	+	1.24	4.47e-06
positive regulation of biological process (GO:0048518)	6000	254	180.32	+	1.41	5.56e-06
negative regulation of cellular process (GO:0048523)	4581	206	137.67	+	1.5	5.97e-06
cellular process (GO:0009987)	14385	500	432.32	+	1.16	2.92e-05
negative regulation of biological process (GO:0048519)	5148	222	154.71	+	1.43	3.65e-05
tissue development (GO:0009888)	1717	97	51.6	+	1.88	4.71e-05
nervous system development (GO:0007399)	2305	120	69.27	+	1.73	5.11e-05
positive regulation of developmental process (GO:0051094)	1340	81	40.27	+	2.01	5.82e-05
regulation of system process (GO:0044057)	546	44	16.41	+	2.68	0.000124
positive regulation of cell differentiation (GO:0045597)	951	63	28.58	+	2.2	0.000136
positive regulation of cellular process (GO:0048522)	5280	223	158.68	+	1.41	0.000196
positive regulation of multicellular organismal process (GO:0051240)	1690	92	50.79	+	1.81	0.000766
generation of neurons (GO:0048699)	1499	84	45.05	+	1.86	0.00081
cell development (GO:0048468)	1598	88	48.03	+	1.83	0.000823
cellular component organization (GO:0016043)	5531	228	166.23	+	1.37	0.0009
actin-myosin filament sliding (GO:0033275)	38	11	1.14	+	9.63	0.00111
muscle filament sliding (GO:0030049)	38	11	1.14	+	9.63	0.00111
regulation of cell development (GO:0060284)	913	59	27.44	+	2.15	0.00115
actin filament-based movement (GO:0030048)	110	17	3.31	+	5.14	0.00153
mesenchyme development (GO:0060485)	214	23	6.43	+	3.58	0.00452
neurogenesis (GO:0022008)	1597	85	48	+	1.77	0.00632
cellular component organization or biogenesis (GO:0071840)	5714	229	171.72	+	1.33	0.00828
tissue morphogenesis (GO:0048729)	554	40	16.65	+	2.4	0.0111
negative regulation of developmental process (GO:0051093)	923	56	27.74	+	2.02	0.0185
movement of cell or subcellular component (GO:0006928)	1501	79	45.11	+	1.75	0.0224
muscle system process (GO:0003012)	297	26	8.93	+	2.91	0.0296
anatomical structure formation involved in morphogenesis (GO:0048646)	877	53	26.36	+	2.01	0.0297
response to stimulus (GO:0050896)	8293	308	249.23	+	1.24	0.0311
animal organ morphogenesis (GO:0009887)	925	55	27.8	+	1.98	0.0319
muscle tissue development (GO:0060537)	299	26	8.99	+	2.89	0.0331
regulation of signal transduction (GO:0009966)	3158	139	94.91	+	1.46	0.0418
muscle contraction (GO:0006936)	247	23	7.42	+	3.1	0.0424
morphogenesis of an epithelium (GO:0002009)	420	32	12.62	+	2.54	0.0475
positive regulation of cell development (GO:0010720)	529	37	15.9	+	2.33	0.048

## Sheet: GO (inter outlier)
Analysis Type:	PANTHER Overrepresentation Test (Released 20181113)
Annotation Version and Release Date:	GO Ontology database Released 2018-12-01
Analyzed List:	upload_1 (Homo sapiens)
Reference List:	Homo sapiens (all genes in database)
Test Type:	FISHER
Correction:	BONFERRONI
Bonferroni count:	8723
GO biological process complete	Homo sapiens - REFLIST (20996)	upload_1 (665)	upload_1 (expected)	upload_1 (over/under)	upload_1 (fold Enrichment)	upload_1 (P-value)
multicellular organismal process (GO:0032501)	6827	374	216.23	+	1.73	5.32e-31
developmental process (GO:0032502)	5641	325	178.67	+	1.82	2.16e-28
anatomical structure development (GO:0048856)	5312	311	168.25	+	1.85	1.12e-27
multicellular organism development (GO:0007275)	4931	291	156.18	+	1.86	1.5e-25
system development (GO:0048731)	4340	268	137.46	+	1.95	1.63e-25
extracellular structure organization (GO:0043062)	373	68	11.81	+	5.76	1.33e-24
extracellular matrix organization (GO:0030198)	328	61	10.39	+	5.87	3.84e-22
animal organ development (GO:0048513)	3125	209	98.98	+	2.11	6.19e-22
regulation of multicellular organismal process (GO:0051239)	2981	202	94.42	+	2.14	1.39e-21
regulation of developmental process (GO:0050793)	2486	175	78.74	+	2.22	1.52e-19
cellular developmental process (GO:0048869)	3711	225	117.54	+	1.91	7.66e-19
anatomical structure morphogenesis (GO:0009653)	2093	155	66.29	+	2.34	1.09e-18
cell differentiation (GO:0030154)	3619	220	114.62	+	1.92	2.31e-18
cell adhesion (GO:0007155)	915	92	28.98	+	3.17	3.17e-17
biological regulation (GO:0065007)	12220	505	387.04	+	1.3	3.92e-17
biological adhesion (GO:0022610)	921	92	29.17	+	3.15	4.76e-17
regulation of biological process (GO:0050789)	11531	481	365.22	+	1.32	9.52e-16
tissue development (GO:0009888)	1717	130	54.38	+	2.39	1.6e-15
response to chemical (GO:0042221)	4331	240	137.17	+	1.75	1.87e-15
animal organ morphogenesis (GO:0009887)	925	88	29.3	+	3	6.64e-15
cellular response to chemical stimulus (GO:0070887)	2760	174	87.42	+	1.99	1.29e-14
regulation of cell differentiation (GO:0045595)	1733	128	54.89	+	2.33	1.82e-14
regulation of multicellular organismal development (GO:2000026)	1945	137	61.6	+	2.22	3.31e-14
positive regulation of developmental process (GO:0051094)	1340	108	42.44	+	2.54	4.05e-14
positive regulation of multicellular organismal process (GO:0051240)	1690	123	53.53	+	2.3	2.43e-13
regulation of cellular process (GO:0050794)	10812	449	342.45	+	1.31	1.74e-12
response to stimulus (GO:0050896)	8293	369	262.66	+	1.4	2.44e-12
response to organic substance (GO:0010033)	2869	172	90.87	+	1.89	2.58e-12
regulation of anatomical structure morphogenesis (GO:0022603)	1011	85	32.02	+	2.65	2.94e-11
tube development (GO:0035295)	832	75	26.35	+	2.85	4.56e-11
positive regulation of biological process (GO:0048518)	6000	286	190.04	+	1.5	6e-11
nervous system development (GO:0007399)	2305	144	73.01	+	1.97	6.61e-11
positive regulation of cellular process (GO:0048522)	5280	259	167.23	+	1.55	1.26e-10
tube morphogenesis (GO:0035239)	643	63	20.37	+	3.09	2.68e-10
response to inorganic substance (GO:0010035)	524	56	16.6	+	3.37	2.98e-10
skeletal system development (GO:0001501)	494	54	15.65	+	3.45	3.8e-10
epithelium development (GO:0060429)	1087	86	34.43	+	2.5	4.26e-10
cellular response to organic substance (GO:0071310)	2252	138	71.33	+	1.93	1.19e-09
embryonic morphogenesis (GO:0048598)	561	57	17.77	+	3.21	1.22e-09
connective tissue development (GO:0061448)	222	35	7.03	+	4.98	1.29e-09
positive regulation of cell differentiation (GO:0045597)	951	78	30.12	+	2.59	1.32e-09
negative regulation of multicellular organismal process (GO:0051241)	1167	89	36.96	+	2.41	1.34e-09
cartilage development (GO:0051216)	173	31	5.48	+	5.66	1.65e-09
response to oxygen-containing compound (GO:1901700)	1498	104	47.45	+	2.19	2.3e-09
response to toxic substance (GO:0009636)	491	52	15.55	+	3.34	3.53e-09
neurogenesis (GO:0022008)	1597	108	50.58	+	2.14	3.81e-09
anatomical structure formation involved in morphogenesis (GO:0048646)	877	73	27.78	+	2.63	4.9e-09
regulation of cell population proliferation (GO:0042127)	1596	107	50.55	+	2.12	7.12e-09
sensory organ development (GO:0007423)	536	54	16.98	+	3.18	7.51e-09
negative regulation of biological process (GO:0048519)	5148	247	163.05	+	1.51	1.03e-08
circulatory system development (GO:0072359)	853	71	27.02	+	2.63	1.06e-08
regulation of cellular component movement (GO:0051270)	956	76	30.28	+	2.51	1.3e-08
response to acid chemical (GO:0001101)	342	41	10.83	+	3.79	3.48e-08
negative regulation of cellular process (GO:0048523)	4581	224	145.09	+	1.54	3.93e-08
cell-cell adhesion (GO:0098609)	492	50	15.58	+	3.21	4.09e-08
embryo development (GO:0009790)	946	74	29.96	+	2.47	5.03e-08
response to metal ion (GO:0010038)	363	42	11.5	+	3.65	5.36e-08
response to drug (GO:0042493)	960	75	30.41	+	2.47	5.97e-08
tissue morphogenesis (GO:0048729)	554	53	17.55	+	3.02	7.55e-08
locomotion (GO:0040011)	1270	89	40.22	+	2.21	9.03e-08
generation of neurons (GO:0048699)	1499	99	47.48	+	2.09	1.34e-07
heterocycle metabolic process (GO:0046483)	3116	42	98.69	-	0.43	1.77e-07
pattern specification process (GO:0007389)	422	44	13.37	+	3.29	3.83e-07
response to lipid (GO:0033993)	848	67	26.86	+	2.49	4.15e-07
nucleobase-containing compound metabolic process (GO:0006139)	2949	39	93.4	-	0.42	4.2e-07
regulation of localization (GO:0032879)	2670	147	84.57	+	1.74	4.47e-07
response to endogenous stimulus (GO:0009719)	1422	94	45.04	+	2.09	5.75e-07
regulation of biological quality (GO:0065008)	3924	195	124.28	+	1.57	6.1e-07
blood vessel development (GO:0001568)	484	47	15.33	+	3.07	7.55e-07
negative regulation of developmental process (GO:0051093)	923	70	29.23	+	2.39	7.73e-07
vasculature development (GO:0001944)	507	48	16.06	+	2.99	1.05e-06
cardiovascular system development (GO:0072358)	517	48	16.37	+	2.93	1.92e-06
nucleic acid metabolic process (GO:0090304)	2309	27	73.13	-	0.37	2.73e-06
response to growth factor (GO:0070848)	523	48	16.56	+	2.9	2.75e-06
regulation of molecular function (GO:0065009)	3222	166	102.05	+	1.63	2.81e-06
cell development (GO:0048468)	1598	99	50.61	+	1.96	3.9e-06
movement of cell or subcellular component (GO:0006928)	1501	94	47.54	+	1.98	7.87e-06
regulation of cell development (GO:0060284)	913	67	28.92	+	2.32	7.94e-06
localization of cell (GO:0051674)	1038	73	32.88	+	2.22	8.2e-06
cell motility (GO:0048870)	1038	73	32.88	+	2.22	8.2e-06
regulation of cell communication (GO:0010646)	3514	175	111.3	+	1.57	8.23e-06
RNA processing (GO:0006396)	860	2	27.24	-	0.07	8.68e-06
head development (GO:0060322)	775	60	24.55	+	2.44	8.96e-06
regulation of signaling (GO:0023051)	3542	176	112.18	+	1.57	9.14e-06
eye development (GO:0001654)	349	37	11.05	+	3.35	9.17e-06
regulation of locomotion (GO:0040012)	951	69	30.12	+	2.29	9.35e-06
detoxification (GO:0098754)	115	21	3.64	+	5.77	9.72e-06
cellular nitrogen compound metabolic process (GO:0034641)	3591	58	113.74	-	0.51	9.79e-06
visual system development (GO:0150063)	350	37	11.09	+	3.34	9.86e-06
regulation of system process (GO:0044057)	546	48	17.29	+	2.78	1.02e-05
positive regulation of cell population proliferation (GO:0008284)	924	67	29.27	+	2.29	1.13e-05
cellular response to stimulus (GO:0051716)	6484	281	205.37	+	1.37	1.16e-05
cellular response to growth factor stimulus (GO:0071363)	493	45	15.61	+	2.88	1.17e-05
regulation of cell motility (GO:2000145)	875	65	27.71	+	2.35	1.22e-05
sensory system development (GO:0048880)	355	37	11.24	+	3.29	1.4e-05
mesenchyme development (GO:0060485)	214	28	6.78	+	4.13	1.63e-05
regionalization (GO:0003002)	324	35	10.26	+	3.41	1.67e-05
cell migration (GO:0016477)	930	67	29.46	+	2.27	2.05e-05
positive regulation of cell-substrate adhesion (GO:0010811)	121	21	3.83	+	5.48	2.18e-05
negative regulation of molecular function (GO:0044092)	1112	75	35.22	+	2.13	2.9e-05
biological_process (GO:0008150)	17746	614	562.06	+	1.09	3.04e-05
regulation of cell-substrate adhesion (GO:0010810)	206	27	6.52	+	4.14	3.08e-05
morphogenesis of an epithelium (GO:0002009)	420	40	13.3	+	3.01	3.3e-05
forebrain development (GO:0030900)	385	38	12.19	+	3.12	3.35e-05
regulation of cell adhesion (GO:0030155)	665	53	21.06	+	2.52	3.42e-05
blood vessel morphogenesis (GO:0048514)	403	39	12.76	+	3.06	3.45e-05
central nervous system development (GO:0007417)	953	67	30.18	+	2.22	3.7e-05
camera-type eye development (GO:0043010)	302	33	9.57	+	3.45	3.75e-05
cellular response to acid chemical (GO:0071229)	209	27	6.62	+	4.08	4.07e-05
embryonic organ development (GO:0048568)	426	40	13.49	+	2.96	4.77e-05
cellular component organization (GO:0016043)	5531	245	175.18	+	1.4	5.2e-05
cellular aromatic compound metabolic process (GO:0006725)	3163	50	100.18	-	0.5	5.84e-05
system process (GO:0003008)	1927	109	61.03	+	1.79	6.17e-05
neuron differentiation (GO:0030182)	989	68	31.32	+	2.17	6.76e-05
regulation of cellular component organization (GO:0051128)	2470	131	78.23	+	1.67	7.99e-05
regulation of cell migration (GO:0030334)	816	60	25.84	+	2.32	8e-05
cell-cell signaling (GO:0007267)	1037	70	32.84	+	2.13	8.37e-05
renal system development (GO:0072001)	280	31	8.87	+	3.5	8.39e-05
regulation of catalytic activity (GO:0050790)	2306	124	73.04	+	1.7	8.85e-05
response to retinoic acid (GO:0032526)	107	19	3.39	+	5.61	9e-05
cellular process (GO:0009987)	14385	523	455.61	+	1.15	9.39e-05
urogenital system development (GO:0001655)	315	33	9.98	+	3.31	9.65e-05
cellular response to endogenous stimulus (GO:0071495)	1153	75	36.52	+	2.05	0.000101
ossification (GO:0001503)	251	29	7.95	+	3.65	0.000107
sensory organ morphogenesis (GO:0090596)	255	29	8.08	+	3.59	0.000147
mRNA metabolic process (GO:0016071)	682	1	21.6	-	0.05	0.000203
retinoid metabolic process (GO:0001523)	89	17	2.82	+	6.03	0.000209
negative regulation of cell differentiation (GO:0045596)	689	52	21.82	+	2.38	0.000263
kidney development (GO:0001822)	263	29	8.33	+	3.48	0.000273
cellular response to toxic substance (GO:0097237)	201	25	6.37	+	3.93	0.000297
brain development (GO:0007420)	730	54	23.12	+	2.34	0.000297
positive regulation of cell adhesion (GO:0045785)	403	37	12.76	+	2.9	0.000307
cellular response to metal ion (GO:0071248)	188	24	5.95	+	4.03	0.000358
cell communication (GO:0007154)	5335	234	168.97	+	1.38	0.000378
regulation of nervous system development (GO:0051960)	899	62	28.47	+	2.18	0.000389
regulation of growth (GO:0040008)	693	52	21.95	+	2.37	0.000449
diterpenoid metabolic process (GO:0016101)	95	17	3.01	+	5.65	0.000484
signaling (GO:0023052)	5215	229	165.17	+	1.39	0.000503
embryonic organ morphogenesis (GO:0048562)	289	30	9.15	+	3.28	0.00054
cellular component organization or biogenesis (GO:0071840)	5714	246	180.98	+	1.36	0.000581
behavior (GO:0007610)	566	45	17.93	+	2.51	0.000588
negative regulation of catalytic activity (GO:0043086)	791	56	25.05	+	2.24	0.00062
cellular response to inorganic substance (GO:0071241)	212	25	6.71	+	3.72	0.000759
regulation of response to stimulus (GO:0048583)	4232	193	134.04	+	1.44	0.00077
chordate embryonic development (GO:0043009)	607	47	19.23	+	2.44	0.000782
response to abiotic stimulus (GO:0009628)	1099	70	34.81	+	2.01	0.000927
negative regulation of endopeptidase activity (GO:0010951)	248	27	7.85	+	3.44	0.00103
platelet degranulation (GO:0002576)	128	19	4.05	+	4.69	0.00114
regulation of ossification (GO:0030278)	186	23	5.89	+	3.9	0.00115
regulation of metabolic process (GO:0019222)	6571	274	208.12	+	1.32	0.00118
response to hormone (GO:0009725)	894	60	28.32	+	2.12	0.00122
collagen fibril organization (GO:0030199)	46	12	1.46	+	8.24	0.00136
embryo development ending in birth or egg hatching (GO:0009792)	627	47	19.86	+	2.37	0.00153
negative regulation of apoptotic process (GO:0043066)	880	59	27.87	+	2.12	0.00164
regulation of cell morphogenesis (GO:0022604)	482	40	15.27	+	2.62	0.00168
cartilage morphogenesis (GO:0060536)	29	10	0.92	+	10.89	0.00172
cell-cell adhesion via plasma-membrane adhesion molecules (GO:0098742)	255	27	8.08	+	3.34	0.00172
negative regulation of hydrolase activity (GO:0051346)	454	38	14.38	+	2.64	0.00182
regulation of neurogenesis (GO:0050767)	793	55	25.12	+	2.19	0.00185
RNA metabolic process (GO:0016070)	1672	20	52.96	-	0.38	0.00188
negative regulation of peptidase activity (GO:0010466)	257	27	8.14	+	3.32	0.00198
terpenoid metabolic process (GO:0006721)	107	17	3.39	+	5.02	0.00221
metanephros development (GO:0001656)	82	15	2.6	+	5.78	0.00227
transmembrane receptor protein serine/threonine kinase signaling pathway (GO:0007178)	194	23	6.14	+	3.74	0.00228
negative regulation of cell death (GO:0060548)	977	63	30.94	+	2.04	0.00235
cellular detoxification (GO:1990748)	95	16	3.01	+	5.32	0.00247
positive regulation of ossification (GO:0045778)	83	15	2.63	+	5.71	0.00261
regulation of signal transduction (GO:0009966)	3158	151	100.02	+	1.51	0.00267
chondrocyte differentiation (GO:0002062)	84	15	2.66	+	5.64	0.00299
negative regulation of programmed cell death (GO:0043069)	895	59	28.35	+	2.08	0.00325
regulation of neuron differentiation (GO:0045664)	642	47	20.33	+	2.31	0.00349
epithelial cell differentiation (GO:0030855)	668	48	21.16	+	2.27	0.0037
positive regulation of metabolic process (GO:0009893)	3534	164	111.93	+	1.47	0.00392
response to stress (GO:0006950)	3412	159	108.07	+	1.47	0.00478
skeletal system morphogenesis (GO:0048705)	237	25	7.51	+	3.33	0.00516
positive regulation of cellular component movement (GO:0051272)	514	40	16.28	+	2.46	0.00525
cellular oxidant detoxification (GO:0098869)	90	15	2.85	+	5.26	0.00652
regulation of primary metabolic process (GO:0080090)	5973	249	189.18	+	1.32	0.00713
positive regulation of cell motility (GO:2000147)	501	39	15.87	+	2.46	0.00726
cellular response to BMP stimulus (GO:0071773)	104	16	3.29	+	4.86	0.00728
response to BMP (GO:0071772)	104	16	3.29	+	4.86	0.00728
positive regulation of signaling (GO:0023056)	1744	94	55.24	+	1.7	0.00763
angiogenesis (GO:0001525)	314	29	9.95	+	2.92	0.00833
regulation of animal organ morphogenesis (GO:2000027)	211	23	6.68	+	3.44	0.00868
heart morphogenesis (GO:0003007)	245	25	7.76	+	3.22	0.00902
nephron development (GO:0072006)	120	17	3.8	+	4.47	0.00932
regulation of vasculature development (GO:1901342)	316	29	10.01	+	2.9	0.00938
regulation of macromolecule metabolic process (GO:0060255)	6052	251	191.68	+	1.31	0.00976
mesenchymal cell differentiation (GO:0048762)	150	19	4.75	+	4	0.0102
positive regulation of cell communication (GO:0010647)	1736	93	54.98	+	1.69	0.0106
response to organic cyclic compound (GO:0014070)	867	56	27.46	+	2.04	0.0108
cellular response to oxygen-containing compound (GO:1901701)	979	61	31.01	+	1.97	0.0108
regulation of hydrolase activity (GO:0051336)	1280	74	40.54	+	1.83	0.0111
epithelial tube morphogenesis (GO:0060562)	301	28	9.53	+	2.94	0.0112
positive regulation of cellular metabolic process (GO:0031325)	3246	151	102.81	+	1.47	0.0115
positive regulation of osteoblast differentiation (GO:0045669)	58	12	1.84	+	6.53	0.0116
cellular response to retinoic acid (GO:0071300)	70	13	2.22	+	5.86	0.0123
sensory perception of chemical stimulus (GO:0007606)	534	1	16.91	-	0.06	0.0129
negative regulation of cell population proliferation (GO:0008285)	679	47	21.51	+	2.19	0.014
positive regulation of locomotion (GO:0040017)	534	40	16.91	+	2.37	0.0145
heart development (GO:0007507)	511	39	16.18	+	2.41	0.0156
regulation of osteoblast differentiation (GO:0045667)	111	16	3.52	+	4.55	0.0157
peptide cross-linking (GO:0018149)	60	12	1.9	+	6.31	0.0158
retina development in camera-type eye (GO:0060041)	140	18	4.43	+	4.06	0.016
regulation of cellular metabolic process (GO:0031323)	6110	252	193.52	+	1.3	0.016
positive regulation of biosynthetic process (GO:0009891)	1997	103	63.25	+	1.63	0.0168
isoprenoid metabolic process (GO:0006720)	126	17	3.99	+	4.26	0.017
regulation of nitrogen compound metabolic process (GO:0051171)	5801	241	183.73	+	1.31	0.0173
chylomicron remodeling (GO:0034371)	8	6	0.25	+	23.68	0.0174
gland development (GO:0048732)	414	34	13.11	+	2.59	0.0183
embryonic skeletal system development (GO:0048706)	127	17	4.02	+	4.23	0.0188
anion transport (GO:0006820)	543	40	17.2	+	2.33	0.0198
reproductive structure development (GO:0048608)	420	34	13.3	+	2.56	0.0212
glycerolipid catabolic process (GO:0046503)	51	11	1.62	+	6.81	0.0224
muscle structure development (GO:0061061)	467	36	14.79	+	2.43	0.0237
reproductive system development (GO:0061458)	424	34	13.43	+	2.53	0.024
regulation of cell death (GO:0010941)	1645	88	52.1	+	1.69	0.0246
detection of chemical stimulus (GO:0009593)	518	1	16.41	-	0.06	0.03
enzyme linked receptor protein signaling pathway (GO:0007167)	697	47	22.08	+	2.13	0.0314
eye morphogenesis (GO:0048592)	148	18	4.69	+	3.84	0.0325
regulation of cellular response to growth factor stimulus (GO:0090287)	265	25	8.39	+	2.98	0.0329
response to external stimulus (GO:0009605)	2062	104	65.31	+	1.59	0.033
positive regulation of transcription, DNA-templated (GO:0045893)	1532	83	48.52	+	1.71	0.0343
regulation of peptidase activity (GO:0052547)	434	34	13.75	+	2.47	0.0344
positive regulation of macromolecule metabolic process (GO:0010604)	3270	150	103.57	+	1.45	0.0348
acylglycerol catabolic process (GO:0046464)	33	9	1.05	+	8.61	0.036
neutral lipid catabolic process (GO:0046461)	33	9	1.05	+	8.61	0.036
forebrain regionalization (GO:0021871)	24	8	0.76	+	10.52	0.0361
positive regulation of gene expression (GO:0010628)	1957	100	61.98	+	1.61	0.0367
cell surface receptor signaling pathway (GO:0007166)	2374	116	75.19	+	1.54	0.0376
regulation of response to external stimulus (GO:0032101)	744	49	23.56	+	2.08	0.038
osteoblast differentiation (GO:0001649)	120	16	3.8	+	4.21	0.0389
positive regulation of transcription by RNA polymerase II (GO:0045944)	1199	69	37.98	+	1.82	0.0403
wound healing (GO:0042060)	471	36	14.92	+	2.41	0.0442
positive regulation of cellular component organization (GO:0051130)	1209	69	38.29	+	1.8	0.0446
response to zinc ion (GO:0010043)	56	11	1.77	+	6.2	0.0494
cognition (GO:0050890)	290	26	9.19	+	2.83	0.0494
