# Supplementary material for: Orgo-Seq integrates single-cell and bulk transcriptomic data to identify cell type specific-driver genes associated with autism spectrum disorder
Source: Nat Commun. 2022 Jun 10;13:3243. doi: 10.1038/s41467-022-30968-3 (PMC9187732; doi:10.1038/s41467-022-30968-3)
Supplement: Supplementary file 9 — Supplementary Data 6 [file 41467_2022_30968_MOESM9_ESM.xlsx]

## Sheet: Power calculations
Mean FPKM in Resilient Individuals	% FWER≤0.05
	Mean Fold Change in ASD=1.2	Mean Fold Change in ASD=1.5	Mean Fold Change in ASD=2	Mean Fold Change in ASD=4
2	0.056	0.052	0.062	0.113
3	0.053	0.045	0.065	0.21
4	0.05	0.055	0.073	0.301
5	0.046	0.053	0.093	0.436
6	0.055	0.053	0.112	0.603
7	0.052	0.066	0.14	0.707
