# Supplementary material for: Orgo-Seq integrates single-cell and bulk transcriptomic data to identify cell type specific-driver genes associated with autism spectrum disorder
Source: Nat Commun. 2022 Jun 10;13:3243. doi: 10.1038/s41467-022-30968-3 (PMC9187732; doi:10.1038/s41467-022-30968-3)
Supplement: Supplementary file 10 — Supplementary Data 7 [file 41467_2022_30968_MOESM10_ESM.xlsx]

## Sheet: Cell type specific genes
c1 (126 genes)	c2 (99 genes)	c3 (49 genes)	c4 (118 genes)	c5 (78 genes)	c6 (178 genes)	c7 (266 genes)	c8 (47 genes)	c9 (80 genes)	c10 (61 genes)		CC1 (206 genes)	CC2 (373 genes)	CC3 (105 genes)	CC4 (11 genes)	CC5 (17 genes)	CC6 (301 genes)	CC7 (228 genes)	CC8 (14 genes)	CC9 (310 genes)	CC10 (120 genes)	CC11 (421 genes)
MYLPF	TTR	RGS5	NEUROD6	GNGT1	SST	APLN	COL2A1	COL1A1	PCDH7		TRIP6	PIFO	BHLHE22	ADM	GAD2	MYLPF	RPL10	HES6	RPS11	TRMT112	EPCAM
TNNC2	CP	HAND2	C1orf61	DCT	APOA1	COL4A1	COL11A1	COL1A2	GPC3		PFN2	CXCL14	CLMP	SLC2A1	DLX5	TNNC2	CALM3	DLL1	CREB3L1	IDI1	CLDN4
MYL1	WLS	GATA3	PTPRZ1	RCVRN	FABP1	PGF	EPYC	COL3A1	SPATS2L		LYRM5	PCP4	ANKRD12	SLC16A3	DLX2	MYL1	TMPO	CHD7	MMP2	SRP54	FABP1
TNNT3	IGFBP7	HAND2-AS1	FABP7	NEUROD1	GSTA1	CD93	COL9A1	POSTN	APOC1		ASPH	C1orf194	CDKN2D	NDUFA4L2	TMSB4X	MYH3	YBX1	RGS16	PNISR	MED10	TSPAN8
MYH3	SPATA22	PLP1	AC018730.1	CRABP1	AFP	CLDN5	HAPLN1	IGFBP4	PAX7		MLC1	RSPH1	ATP6V1F	STC2	GAD1	TNNT3	PPP1CC	DLL3	PAX7	KRT10	SPINK1
ACTC1	SPARCL1	PHOX2B	PMP2	GNB3	EPCAM	ANGPT2	COL11A2	DCN	CHODL		TRAPPC2L	FAM183A	RCOR2	SHMT2	H3F3B	TNNT2	PSMA4	ASCL1	FIBIN	ALKBH5	FXYD3
MYH8	CXCL14	ALCAM	BASP1	PDE6H	MT1G	HLA-B	LECT1	OGN	SMC2		FAM181B	TRPM3	HIST3H2A	TCEA1	DLX1	ACTC1	SRSF2	PCBP4	CCDC102B	DNAJB9	S100A14
ACTA1	TPBG	CDH19	NTS	PDC	MUC13	STC1	C2orf82	FBLN1	APOE		SH3BGRL	C11orf88	CCDC107	GPI	ACTG1	ACTA1	CDCA7L	MFNG	ATRX	GOLT1B	AGR2
TNNT2	TRPM3	LGI4	TUBB2B	RIMS2	RBP2	ARHGAP29	FMOD	SFRP2	CLCN5		PRCP	C5orf49	SATB2	ANGPTL4	SYNPR	MYH8	CARHSP1	APEX1	COL3A1	MAGEH1	KRT8
TTN	LRRIQ1	PRPH	MAP2	PCBP4	TSPAN8	GNG11	MIA	VCAN	RPS3		SDHC	SPA17	YWHAH	AK4	CALM2	MYL4	MCM3	EIF3E	U2SURP	ARF1	GSTA1
TNNI2	GFAP	PHOX2A	DBI	OTX2	APOC3	GPR116	COL9A3	IGF1	MST4		PPP1R1B	FAM81B	MAP1LC3A	BTG3	SCGN	TNNI2	CNBP	CRABP1	SEC24D	TCP1	LGALS4
CKM	AGT	AKAP12	BHLHE22	UNC119	LGALS4	MMP1	COL9A2	DLK1	RPS18		ABCD3	C9orf24	ATP1A3		CFL1	CKM	RPS2	MARCKS	IGF1	LSM3	ELF3
TPM2	AQP4	ITIH5	SLC1A3	CPLX4	AGR2	CD34	CRISPLD1	ATF5	CCDC102B		TAGLN	FOLR1	NHSL1		EIF4G2	TNNI1	SSRP1	CORO1C	MDFIC	DCAF13	DSP
MYBPC1	CA2	RGS4	SOX11	AIPL1	FXYD3	RGCC	PRELP	COL5A2	RPL6		ATP6AP2	HTR2C	CAMK2B		SLC32A1	ENO3	TK1	DLEU1	COL4A2	DDX18	RBP2
TNNI1	NTRK2	S100A6	PEA15	RORB	MT1E	MYO10	ACAN	NFKBIZ	FAM178A		TKT	CAPS	FNBP1L		PAK3	NEXN	RNASEH2A		LUM	POLR2C	MUC13
MYL4	CCDC173	GPR22	HMGCS1	TULP1	APOB	ESAM	FOXC1	TIMP1	CD82		GDPD2	MLF1	KLC1		PLS3	ACTN2	CCT4		C1S	VIMP	LGALS2
TPM1	PIFO	NCOA7	GPM6A	TFPI2	SPINK1	KDR	MATN1	COL6A3	RPS6		LAMTOR4	LRRIQ1	PDK1		ARX	STAC3	RPL10A		TCF7L1	MORF4L2	KRT19
ENO3	CETN2	ISL1	TUBA1A	NRL	CLDN4	ESM1	TIMP3	C1R	RPL10A		CDC42EP4	GRAMD3	SLA			BIN1	SNRPE		C1R	CREB3	MT1G
NEXN	SYNE2	TFAP2B	NSG2	RP1	DMBT1	INSR	EDIL3	RRBP1	RPL11		CXCR4	CP	CCDC28B			DES	CEP70		TLN1	NPRL2	SERPINA1
TNNC1	ZIC1	GNAS	STMN1	CADM2	KRT18	HLA-E	BMP5	SPARC	RPL31		PDCD6	DNALI1	YWHAG			HSPB3	RPS18		GUCY1A3	MAP1LC3B	C19orf33
MYBPH	TAOK1	CARTPT	MARCKSL1	CELF4	SERPINA1	UACA	SLPI	CCDC80	CFH		NMB	CAPSL	BEX2			MYOG	MKI67		MESDC2	PSMC4	ALDH1A1
SLN	WNT2B	OLFML2A	RTN1	KIAA1107	FABP6	GPRIN3	CYR61	PLAC9	RPS12		CD151	ARMC3	DPYSL2			TNNC1	CHAF1A		NID1	RNMT	TMEM141
DES	MSX1	TAC3	DCX	FSTL5	LGALS3	MAP4K4	MATN3	COL6A2	RPS14		NENF	CCDC173	NEUROD6			MYBPH	CLSPN		SETD2	THOC3	MT1E
TRDN	PMCH	SYTL4	NNAT	NEUROD4	APOA2	NUAK1	COL27A1	NUPR1	RPL12		VCAM1	CCDC146	PLXNA2			CASQ2	CENPV		P4HA2	TMED3	APOA1
CASQ2	PLTP	RBMS3	LMO3	CADPS	GSTA2	MYH9	BAMBI	C1S	RPS15A		SLC1A3	SPAG6	MN1			MYBPC1	TPX2		MFAP4	MDH1	PERP
MYBPC2	RSPO2	SLC18A2	NCAN	SYP	OLFM4	TNFAIP8L1	S100A13	COL5A1	RPL14		PAM	SLC13A4	ELAVL2			TRIM55	DNAJC9		MSC	SQLE	GLS
ACTN2	PRNP	DBH	BCAN	ISOC1	KRT8	DUSP6	MSMP	SERPINH1	RPS4X		GLUD1	KCNJ13	OCIAD2			HRC	CCNB1		NBEAL1	MFSD2A	CLDN7
HSPB3	APCDD1	FGL2	FOXG1	SRRM4	S100A14	UTRN	PIEZO2	GSN	RPL4		OGFRL1	PSENEN	PPP2R2B			SMPX	UBB		RB1CC1	COX7A2L	MTTP
MYOG	ABHD2	GATA2	GRIA2	IMPG2	MT1H	HBEGF	FGFR1	C7	RPL13A		ALDH6A1	IQCG	CXADR			LMOD3	HMGB3		IKBIP	SUCO	VIL1
ARPP21	RMST	PMEPA1	SOX4	WIF1	MT2A	EGFL7	NRK	JUNB	GAS5		RDX	ZMYND10	CAMKV			MURC	DCXR		OSTC	PSMA5	GSTA2
STAC3	SLC5A3	ZFHX3	HOPX	PMEL	TFF3	ELTD1	PAPSS2	COL6A1	CENPF		MOXD1	FOXJ1	TSC22D1			TRDN	RPL13A		FGFR1	UBE2B	CDH17
LMOD3	CNTNAP2	GAL	LINC00461	PAX6	KRT19	CDH5	COL8A2	APOD	RPL26		NDRG2	DRC1	TCEAL2			COBL	CENPE		PTPRD	CAMLG	MT1F
BIN1	DNAAF1	ICA1	FEZ1	MAB21L1	MTTP	PXDN	MATN4	ASPN	GNB2L1		TMEM47	CCDC170	CSRP2			CAP2	RPL41		KDELC2	ATP5G1	GSTO1
ANKRD1	PSAP	PMP22	TUBB2A	CRX	FABP2	ETS1	MMP16	FN1	RPL37		IL33	MNS1	ZNF462			MYBPC2	ASPM		OGN	FAM96B	CPS1
TRIM55	ATP1A2	CNTN1	ENC1	SCG3	C19orf77	PLXND1	VASN	PI15	RPL7A		CRB2	C9orf116	NEUROD2			CAV3	LMNB1		FAP	YIPF5	ETS2
SMPX	PTN	GAS7	NEUROD2	DAPL1	ELF3	EFCAB14	S100A1	IFITM3	MATN2		C1orf198	ROPN1L	KIDINS220			MYOZ2	UBE2S		NRP1	DGUOK	DMBT1
MURC	STRIP2	SCG5	HN1	ENO2	ALDH1A1	CAV1	MMP13	ITM2A	RPS23		SYPL1	DNAAF1	STXBP1			CFL2	RFC2		PCOLCE	MRPL18	CLDN2
HRC	C1orf194	TH	MAPT	TPD52	GCG	COL4A2	SDC2	CRABP2	RPL13		EEPD1	MRPS6	PAK7			LDB3	PAICS		DKK2	C1orf52	GALNT1
YBX3	SPA17	MPZ	GNAO1	OPN1SW	MT1X	PTRF	ITGA10	OLFML3	RPL5		NLRP1	FAM216B	NARF			RBM24	HMMR		LHFPL2	NANS	TFF3
LINC00948	SLC22A17	TMOD1	POU3F3	SPP1	SAT1	SH3BP5	FRZB	ISLR	MYF5		TNC	ODF3B	CA9			BLCAP	ANP32E		FAM129A	GORASP2	SLC9A3R1
LMO7	C1orf192	COL18A1	POU3F2	NCKAP5	OAT	ARHGAP18	FAM101A	LRRC17	RPS7		PDLIM2	EFCAB1	GNG3			SLN	KIF4A		TLN2	VDAC2	ARID3A
MYOZ2	KIF9	COL20A1	CRMP1	C8orf46	TM4SF20	SDPR	NUCB2	EDNRA	RPS2		GOLM1	SPEF2	SSTR2			MYOM1	RPL7A		TGFB3	FAM177A1	CDX2
ZNF106	FZD3	CREB5	SYT11	GNGT2	DSP	ACKR3	SDC4	COL15A1	CDK6		SCRN1	ABHD2	UCHL1			CHRND	RPS7		LUZP1	MMADHC	NDRG1
LDB3	C21orf62	L1CAM	LHX2	TERF2IP	PHGR1	ADM	DDR2	IER3	NACA		LAMP2	ZFYVE16	DDAH2			FILIP1	ARL6IP1		SERPINE2	SRPRB	DSG2
HSPB1	METRN	COL4A3BP	DPYSL3	BAZ2B	ACE2	RAPGEF5	GPX3	ZFP36	RPL32		SLC1A2	C6orf118	NFIB			TEAD4	HMGN1		S100A4	SPSB3	PRSS8
CTD-2545M3.8	RSPH1	ZNF704	GRIN2B	PIK3R1	MT1F	ROBO4	TSPAN4	CXCL2	RPL10		METTL7B	OSBPL1A	FAM49A			FNDC5	SNRPD1		CEP290	MRPL55	CD68
PRDX6	ZIC2	THSD7A	BCL11A	OLFM1	ANXA4	GAS2L3	IL11RA	CTSC	RPL23		NFIA	SPATA17	MIF			FLNC	SRSF7		UTRN	LAMTOR5	RARRES1
MYL6B	BMP7	SORBS2	DLX6-AS1	INA	LGALS2	TACC1		NFKBIA	PARM1		HIGD1A	TCTN1	GNAI1			UNC45B	PCNA		GLT8D2	PRELID1	ACTN4
CDKN1A	HSPB8	RAMP1	ZBTB18	STX3	TMEM141	FKBP1A		TPM4	HNRNPA1		NR2F1	RSPH4A	ENC1			APOBEC2	HNRNPA3		TIMP3	TMED9	OLFM4
CAP2	GALNT10		TRIM2	MAK	C19orf33	HSPG2		EGR1	RPS16		C19orf53	MSX1	RNF187			AFAP1L1	HAUS1		RPS20	BUD31	CDH1
MYOM1	OSBPL1A		ETV1	SNAP25	CTSA	MECOM		IGFBP5	HIST1H4C		ECH1	TCTEX1D1	HK1			TXLNB	ILF2		LOXL2	SIKE1	EDN1
SEPW1	WDR96		FAM171B	EPB41	VIL1	CHST1		SLC2A3	PEG10		GNAI2	SPAG1	CDC42			HSPB2	ELAVL1		MXRA8	LRRC59	LAMB3
MIR133A1	ID3		NCAM1	PCAT4	AKR1B10	BCL6B		TXNIP	RPS5		ATP1A2	EFHC1	CEP170			ATP2A2	STRA13		ISLR	BCAS2	VAMP8
COBL	KCNJ13		YWHAH	DACH1	RARRES1	PRND		COL16A1	RPS11		BCAN	OTX2	BCL11A			ATP2A1	HMGN2		CLIC4	TCEAL5	SUCLG2
PDLIM5	ARL4C		CHL1	FAM161A	CDH17	TM4SF18		HSPA5	MEGF10		C17orf89	NME5	PFKFB3			CACNB1	MCM6		COL1A1	SEC13	CEBPA
CSRP3	ZIC4		TMEM132B	LINC00599	LGMN	CXCR4		BOC	RPL30		DCLK2	C21orf59	FAM57B			RYR1	RPL29		LRP1	ZCCHC7	USH1C
PDLIM3	ARMC3		DPYSL2	KCNV2	DPP4	SLC4A7		FAM114A1	RPL3		NDRG4	CASC1	MYT1L			AGL	RPL35		TAF13	TMEM55B	AGR3
RBM24	HTR2C		MEIS2	PCLO	NDRG1	RNF19A		CXCL12	RPS24		RNASEH2C	CCDC39	TTC9B			KIF1B	ATAD2		POSTN	TMED2	CYBA
BLCAP	MLF1		ELAVL3	H3F3B	S100A10	TP53I11		FTH1	RPL35		EDNRB	ABLIM1	GAP43			HIPK3	HNRNPA2B1		PLXDC2	EIF3M	SLC39A5
CFL2	EDNRB		TUBB	AMER2	CYP3A4	GNAI2		TPT1	RPL29		MRPL20	CCDC181	CADM2			CACNG1	RPS10		NFIX	HM13	CYP2W1
CAV3	SPAG1		SLC1A2	LHX9	CYP3A5	SULF2		C11orf96	EIF3E		DPP7	DYDC2	RPAIN			SMYD1	KPNA2		SPRY1	YIPF2	AMN
MYOZ1	TPD52L1		PGM2L1	ATP2B1	PERP	LIMS1		P4HA2			PTPRZ1	TMEM14C	C9orf16			CDV3	DNMT1		MMP14	CRIPT	ACE2
CHRNA1	ZFYVE16		TMSB15A	NAPB	GCHFR	FAM43A		ZFP36L1			GPR137B	MITF	PPA1			PDE4DIP	RPS23		SPTY2D1	POLE3	CTSA
ATP2A1	TTC18		CSRP2	SIX3	CLDN2	ADAMTS5		SELM			TIMM13	MAP9	ATCAY			KATNBL1	GMNN		LTBP4	STRAP	GPR160
CHRND	C5orf49		DNER	TPH1	ABCC2	LUZP1		TBX3			ACYP2	SLC4A5	CHD3			RGS2	NMU		BCLAF1	FDFT1	MAF
TUBB6	TNC		PPP2R2B	CCDC181	IFI30	PLK2		PDGFRB			LAMP1	TEKT1	PODXL2			EHBP1L1	NUDT1		KREMEN1	TAF7	SLC26A2
MYOT	MPC1		RTN3	IMPG1	CLDN7	ITGA5		CAPN6			IFI6	NT5DC1	NRXN1			CACNA2D1	CCT5		GOLGA3	SEC61A1	MYO6
FNDC5	MRPS6		C14orf23	SYT4	CPS1	PCDH12		FSTL1			C1orf122	DYNLRB2	GDI1			SYNPO2L	RANBP1		FNBP4	CHMP5	G0S2
TXLNB	NFIA		NFIB	DAAM1	ARID3A	MYO1B		TGFBR3			DOK5	SERF2	AUTS2			MYOZ1	RPL8		CPXM1	PNPLA8	GCNT1
XIRP2	DNALI1		SRI	SIX6	LAMB3	NOTCH4		TGFBI			RAB5A	LCA5	SRGAP1			FABP3	BIRC5		DZIP1	SSSCA1	CD2AP
LMOD2	GRAMD3		TTC9B	GADD45G	CDX2	TM4SF1		TGFB3			FAM171B	RPGR	NELL2			SRL	EIF5A		COL15A1	PSMD8	SUCLG1
ATP1B4	FAM183A		ID2	SRRM3	ANPEP	MLLT4		TNFAIP6			APOA1BP	FAM229B	COX7A2			JPH1	PLK1		NBPF10	COPS3	TRIB1
TEAD4	CDH2		PKIA	APLP1	SI	FLT1		EMILIN1			SDCBP	SLC7A8	BEX4			PITX2	RAD21		EVA1B	JMJD6	HPN
APOBEC2	IQCG		APC	ZNF326	ALDOB	ARHGEF28		KLF4			ZIC2	CLIC6	GABARAPL2			COL19A1	SNRPB		SNX9	NXT1	MACC1
COL19A1	MORN2		FAM49A	ANK3	ANXA13	AKAP13		PPIB			CRISPLD1	AKAP14	FUT11			LRRC39	MCM10		ZFC3H1	GUK1	MEP1A
UNC45B	PTGDS		PRKACB	CABP5	CCL25	SPTBN1		KDELR2			ADAM9	ZBBX	LRRC7			SHD	ORC6		IGFBP6	BRIX1	PTBP3
CACNG1	EFNB3		TRIM9	ATP1A3	GLS	SLC12A2		TRIB3			ID4	SPAG8	ZBTB18			SETD7	PFN1		DDX3Y	RAB1A	TES
HSPB2	ITM2B		SLA	NLK	APOA4	ICAM2		ADAMTS1			FAM107A	LRRC23	SPTAN1			ATP1B4	CENPK		SEMA3A	IMP4	TNFSF10
ALDOA	CCDC146		CELF2		CD68	PHLDA1		CDH11			FZD3	MORN5	CCDC112			ANKRD1	HNRNPK		BAZ2B	DDX39A	MT1X
CACNB1	NR2F1		YWHAE		GPX2	PPM1F		CTSK			RGMA	AK7	GDAP1L1			SYNPO2	UBE2C		CD82	SEC61B	AGPAT2
C1orf105	DKK3		CXADR		EDN1	FSCN1					TMEM9B	SPAG17	KIF5C			CYB5R1	MRPL51		CCDC80	RNF113A	AFP
RYR1	EFEMP1		SEPT3		CYP2W1	MYH10					PAX6	IFT57	CDK5R1			MYL6B	UBE2I		SERPING1	MPHOSPH10	SLC39A14
SLC25A4	GRM8		SCRG1		CTSB	TCF4					PON2	KCNK1	DBN1			EIF1AY	LSM5		PCDH7	RNF181	ELF1
FXR1	C11orf88		KIF1A		SLC9A3R1	ITGB1					CNP	WDR78	ZC2HC1A			C1orf105	RPS15A		SRSF11	GNAI3	APOB
FABP3	ITM2C		ARHGAP21		NEU1	KIAA1462					UBL3	OMG	EVL			RTN2	EIF4A1		GBP1	ZNF331	GIPC2
SMYD1	ALDH9A1		TMEM161B-AS1		SLC26A2	CRIP2					GLIPR2	SLC22A17	LY6H			MEF2A	NUDT5		MMP16	RNH1	PDLIM1
GAMT	PLA2G16		FUT9		PRSS8	NID1					GPM6B	WDR63	OLFM1			UTP11L	RPL23A		WDR43	NOL7	ANXA13
SIX1	SULF1		FXYD6		F2RL1	PTPRM					NKAIN4	ECEL1	CAMK4			FAM127A	PSMC3		AKAP12	ZFPL1	SLC20A1
LRRC39	C1QTNF5		SOX9		G0S2	FAM101B					PEA15	HSBP1	MAPT			GRB2	PRKDC		SON	PIM3	IFI30
SYNPO2L	CCDC170		ATAT1		VAMP8	ZEB1					TAGLN2	ENKUR	AP1S1			MYOM3	EZH2		PTP4A2	CMPK1	RAB25
PDLIM7	DRC1		RAB31		GSTO1	LYVE1					MASP1	MAP3K19	GRIA2			MICU1	SAE1		ALCAM	SSR4	PTPRF
FLNC	MSI2		GDI1		USH1C	C10orf10					PRPS1	C4orf47	CELF2			GAMT	PSIP1		RPS12	DNAJB2	ROCK2
MSTN	TPPP3		KIAA0408		ATP1A1	MGLL					SPTSSA	IFT74	APLP1			CDC42EP3	CCNB2		EMILIN1	RPS19BP1	HSD17B11
MYL5	CD9		SPECC1		UGT2A3	CDC42BPA					LINC00998	CSPP1	SBK1			CLSTN2	DSN1		PXDN	PSMD13	STARD10
DMD	ATP1B1		WASF1		CEBPA	MSN					LIFR	CCDC65	PBX1			RASSF4	SLC25A5		CXCL12	COQ10B	IRF2BP2
PGAM2	GJA1		CALM3		GALNT1	ACVRL1					GTF3C6	NPHP1	RNF165			UBAP2	MCM7		LRRC17	WDR74	CDHR5
FGF7	CASC1		SEPT11		MFI2	MACF1					LAMTOR2	WDR60	FRMD4B			JAM3	RPL15		NACA2	IFT20	FAM13A
AGL	CYSTM1		FNBP1L		AKR1C1	SMAD1					ATP1B2	IK	FOXG1			TRIM63	PRC1		APOD	KLHDC2	GATA6
CLSTN2	CMC2		TSPAN7		PYY	ARHGDIB					PGLS	SLC31A1	PCLO			FBXO32	SMS		ARHGAP29	IMPDH2	DGAT1
NPNT			SCD		CDHR5	ANKRD11					GRHPR	KLHDC8B	SYP			LRRN1	GPX4		USP16	LAGE3	EFNA1
RASSF4			YWHAG		DSG2	DOCK9					PLEKHB1	ATP2B3	MEAF6			CHRNB1	NUDCD2		PDE5A	SMIM14	ASS1
WIPF3			C4orf48		DGAT1	DYSF					ALDH2	IFT46	PGM2L1			RALGPS2	RPS3A		EDNRA	GNL2	ANPEP
COX6A2			VAMP2		SLC39A5	JAK1					S100B	FANK1	YWHAZ			RAPSN	CDK1		NIPBL	NAPA	NR1H4
YBX1			GNPTAB		SUCLG1	PREX2					RFX4	LZTFL1	C4orf48			TMEM182	CDK4		COL14A1	SNHG7	TDP2
MYOM3			IDI1		GIPC2	DOCK4					KCNN3	PIP5K1B	THRA			MYOD1	CENPA		EFEMP2	SEC11C	ABCC2
ASB5			WDR47		ZFP36L2	MIDN					CHCHD5	GALNT11				XIRP2	CBX5		SF3B1	SIAH2	TMEM45B
LINC00882			CAMKV		FCGBP	LAMB1					IFI44L	RAB3GAP2				CCDC141	ENY2		SRP72	A1BG	DSC2
SRL			CORO1C		CHP2	MYL12A					NCAN	HSPH1				ITGB1BP2	PRMT1		TRA2A	TTC9C	ZBTB38
MAP3K7CL			DYNLL1		GPR160	S100A16					BTBD17	MAATS1				CSDE1	TYMS		COL21A1	SNRPA1	CHP2
TRIM63			SMS		CDH1	VASH1					MGST3	LRRC6				GPC1	RPA2		THBS1	DNTTIP1	SERPINB1
TMEM182			MAPRE2		MACC1	ITGA1					HINT2	GEM				PA2G4	CDCA7		RAI14	GHITM	SH3YL1
JPH1			TUBA1B		ABCB1	CRIM1					CCDC85B	PPIL6				EGLN3	CDT1		RFC1	TCEB1	ACSL5
EIF1AY			GPR56		AGR3	UBALD2					MRPL12	NEK11				TRIM54	MCM5		FKBP14	EMC7	CYP3A5
RGS2			YWHAZ		MEP1A	SOX17					SDF2L1	ENPP2				SRPK3	C14orf166		SFSWAP	BET1	BHLHE40
PFKM			SCRN1		INSIG1	KITLG					NDUFS8	C14orf142				INPP4B	KIF22		PCDH18	RNF5	MGST2
ATP2A2			CENPV		CFI	HIF1A					PMP2	TUSC3				MACF1	CHEK1		CFH	PCMT1	SLC25A1
EHBP1L1			NSG1		AMN	PRRC2C					FABP5	IFT81				SNX18	SNRPG		SARS	GOLGA5	GALNT3
FBXO32			ROBO2		NR1H4	KLF2					DDAH1	STRIP2				PALM2	DCTPP1		FGFR1OP2	TXNL1	GBP3
SBDS					DHRS7	RNASE1					DDR1	CCDC113				PXN	HNRNPR		TBX3	NDUFV3	F2RL1
CACNA2D1					FAM13A	RASSF2					SPECC1	SAMHD1				COX6A2	CENPW		THBS2	TIPRL	FBXO2
HIPK3					CTSV	DGKH					F3	TMEM14B				PKIA	RPLP1		IL6ST		GUCY2C
RTN4					GNS	BMP2					NINJ1	P4HTM				CAPNS1	CKAP2		HSP90AB1		AGMAT
CYB5R1					GBP3	ECSCR					FEZ2	WIF1				TMEM38A	PSMB6		ARID5B		EPSTI1
KATNBL1					TMEM45B	DIAPH2					RAB18	SLC2A12				DCAF6	PPIA		ETS1		REEP6
SETD7					SUCLG2	DUSP1					ALDH7A1	SLC20A2				LINC00882	DTYMK		ARPC1B		COMT
SYNPO2					C1orf115	CD99					CAMTA1	EFCAB2				GATM	KPNB1		NID2		ALDH18A1
					MLEC	MAST4					LRIG1	SLC16A10				CSRP3	CENPN		AEBP2		PLCB4
					CORO2A	CREM					ITGB8	SOD3				ABCC9	CDC20		BICC1		ENOSF1
					HPN	CCDC85B					HES4	GPNMB				CNOT6L	ACAT2		CMTM3		EPS8L2
					AGPAT2	RPS6KA2					PHYHIPL	UQCRB				SHISA2	CENPH		SYF2		PPIG
					CLCA1	TMSB10					BAALC	B9D1				DYRK2	FKBP3		HP1BP3		HDHD3
					ACSL5	TSPAN18					RHEB	NQO1				EIF4E2	ERH		ITPRIPL2		TAPBP
					GCNT1	CDK17					TRIM9	TEX9				AGPAT5	XRCC6		LHFP		ABCB1
					TDP2	PHLDB2					CLNS1A	ARL4C				DENR	NPM1		OSR2		MARVELD3
					LRRC19	WFS1					PLP1	GCLM				NPEPPS	RRM2		RAB34		CORO2A
					AKR1C2	ELK3					APC	ATP11C				FITM1	ZWINT		NKTR		GOLT1A
					SMIM22	LMO2					PMP22	KIF27				HSPB8	C19orf48		TSHZ2		SULT1A1
					TMEM256	SEC14L1					GLUL	CLDN1				MCU	HNRNPAB		FLRT2		SULT1E1
					STARD10	IQGAP1					NME3	SYNE2				KIF1C	TOP2A		GPX8		MST1
					CYBA	RHOC					PAG1	DZIP3				GTPBP4	KIAA0101		ITM2A		C1orf115
					GRN	C8orf4					DCLK1	ANKRD66				SETD3	FEN1		GNG11		DUSP6
					KRT15	AHNAK					EPHX1	TCTEX1D4				CDC25B	MRPL11		SSR1		MAP7
					LAMC2	JMJD1C					EMP3	IFT27				SNRNP27	RPL6		FN1		HSBP1L1
					SLC39A14	LAMC1					TSPAN7	STK33				ABLIM3	RPS4X		RPL4		HEXB
					SLC5A12	NRP1					MYC	PPP1R42				CCDC43	HMGA1		SSR3		MLXIPL
					SLC20A1	APOLD1					C21orf62	DYNC2LI1				PSMD7	GNB2L1		SRPX		TMEM41A
					SLC46A3	UNC5B					PPT1	COBLL1				KPNA4	LSM4		ZCCHC24		MME
					ASS1	F2RL3					NDUFA2	PPP1R32				HFE2	RPS3		OLFML2B		LRRC19
					FCGRT	PHACTR2					MT3	DCDC2				WIPF3	RPL3		PLAGL1		APOA2
					HLA-DRB1	VWF					NKAIN3	IFI27L1				COX17	TXNDC12		MEGF10		KHK
					PDLIM1	HOMER3					JAM2	CC2D2A				GJD2	LDHB		NR3C1		TMED4
					KHK	EIF3A					SFXN5	EPAS1				MYL5	PTMS		PRRX1		DDC
					QPRT	CAV2					TRAPPC6A	TMEM231				TMEM8C	ATAD5		LINC00626		HNF4A
					EPSTI1	RASIP1					LRP10	VAT1L				KLHL40	H2AFZ		EMP1		CD74
					FAM46A	RAI14					RAB31	GRM8				UGP2	SUPT16H		SCN7A		LPP
					SLC17A5	DOCK6					MGMT	MOK				OTUD1	HELLS		OLFML2A		GALM
					S100A9	CLEC14A					SLC4A4	C21orf58				CS	RBBP7		GAS1		FAM84A
					TMEM144	RAMP2					PRDX4	ENSA				GRSF1	E2F1		TARS		ST14
					PTPRF	CDC42EP3					LIX1	DPY30				PURB	RFC4		IFI16		ZMYND8
					LPGAT1	MYADM					NDFIP1	DGCR6				ACSL4	H2AFX		RPL23		AIG1
					FGB	SH3PXD2A					ATP6V0E1	FAM92B				RALBP1	PTGES3		SFRP2		NR0B2
					HSD17B11	GRK5					FLNA	LRRC46				GOT1	RUVBL2		ATF6		LACTB2
					ST14	CXorf36					APRT	CGNL1				USP14	GTSE1		TNFAIP6		CTSV
					MST1	ABLIM1					AQP4	TCTEX1D2				RNF217	AKR1B1		COL4A1		CCL25
					KRT13	RAB13					DTNA	ARL4A				OCIAD1	PRDX1		VCAN		ATP8B1
					ERO1L	FAM129A					GCA	NUDC				SUPT5H	CDKN3		SMC5		LDLR
					UGDH	SLC38A1					TIMM8B	RPE65				DUSP27	NUF2		BRD4		DHRS11
					DDC	INHBB					NT5C	SOD1				MAP3K7CL	PBK		KANK2		STX3
					SLC25A5	GYPC					NPAS3	IFT43				MSRB3	SNRPF		RBMS3		APOL6
					GLA	ERG					TMEM205	C11orf74				TMEM56	RPS9		SEC63		GBP2
					SERPINB1	ROCK2					RFXANK	DYNC2H1				STIP1	SIVA1		PIEZO2		TJP2
					MMP7	PTPN12					SYT11	BMP4				EIF3J	SRSF3		CDK6		PGPEP1
					MARVELD3	PHF10					TMEM147	COX8A				ADI1	EIF4EBP1		PDGFRB		CALCOCO2
					DSC2	FRMD4B					ZBTB20	CCDC40				SIRT2	EXOSC8		EIF2S3		GJB1
					CLIC1	LAPTM5					CA12	RFX3				SLC25A4	CDC6		TSPYL2		SULT1B1
					SULT2A1	KCNN3					FKBP2	TRAF3IP1				MOB1B	HNRNPH3		MATN2		CREG1
					REEP6	CTNNB1					HTRA1	OSCP1				MYPN	FDPS		COL6A2		ZBTB7A
					TMC5	HOXB7					LRRC3B	STOX1				VSTM4	LIG1		GINM1		G3BP2
						MYCT1					ENHO	STOML3				PFKM	HNRNPA1		ACAP2		JUP
						RGS3					REEP2	GULP1				SNRPN	SFRP1		LOX		ETNK1
						PNP					DCTN6	PHTF1				FGD4	RMI2		EGR2		SLC44A4
						YES1					ERGIC3	IQCD				ARHGAP10	TMEM97		OAF		POF1B
						ROCK1					ARHGAP5	NDUFA1				C6orf106	MCM2		R3HDM2		SLC11A2
						SLFN5					TMEM230	SHISA5				RRAGD	ARL6IP6		TGFBR3		MARVELD2
						N4BP3					SNX3	PRDX5				TMOD1	PRR11		FRMD6		MAN2A1
						DLL4					SCRG1	GALNT10				MRAS	MCM4		CD248		UGDH
						ITPKB					CSPG5	CADM1				DEPTOR	RPS19		FST		HEPH
						HDAC7					CROT	DNAH12				FOXO1	DUT		FKBP10		HNF4G
						ARHGAP25					HADHB	RABL2A				ST3GAL5	VRK1		PI15		CASP6
						STAB1					PTPRA	TNFAIP8				FAM212B	UNG		COL5A2		RASSF6
						PDGFB					STOML2	TMEM59				NBPF1	PTTG1		WARS		NPTN
						PRKD2					LSAMP	SLC39A12				VASH2	RPSA		ITGAV		CBX4
						PLEKHG1					SEMA6A	ZNF487				PRUNE2	USP1		THY1		VMP1
						SVIL					EFNB3	SLC17A8				MAMSTR	SMC4		OLFML3		TGOLN2
						SHANK3					ZIC4	CCDC28A				ZEB2	TROAP		SLIT3		LGMN
						GMFG					FHL1	ATPIF1				TRIP12	CENPM		DSE		GPX2
						NOTCH1					PNKD	CCDC30				TTC1	HMGB2		ANTXR1		CTSS
						PEAK1					TSC22D4	ANKRD26				RBFOX1	AHCY		RASSF8		DPP4
						GJA4					RSPO2	WNK1				RAD23A	CNIH4		PDGFRA		SLC30A1
						KIF5B					CREB5	RUVBL1				DAG1	GINS2		LIN7A		KLF3
						NRIP1					TMED10	ICT1				C21orf33	GGCT		SLC38A2		SCRN2
						EMCN					B3GAT2	SPATA18				USP47	RAN		COL6A3		CHMP2B
						PPFIBP1					SDC3	HYDIN				MEF2D	UBE2T		MYH10		TMC5
						SIPA1L2					HOPX	PRDX3				ACVR2A	FAM64A		DLC1		RAB3D
						GRPEL2					SLCO1C1	CTSL				PSMD1	CRNDE		ZFHX3		PRR13
						SMTN					GFAP	SPEF1				PPP1R14B	CENPF		PLAC9		CCDC69
						PFN1						TMEM107				DMPK	NUSAP1		DNAJA1		C3
						ITSN2						NWD1				SGCB	GDI2		FAM114A1		ABCC3
						TSPAN14						CTBS				RAB21	TUBA1B		BOC		CLRN3
						PODXL						WRB				MSTN	BANF1		ANKRD11		P2RX4
						VIM						VWA3A				IMPAD1	PXMP2		RBM39		MTUS1
						FAM89A						RIBC2				MALSU1	DHFR		SPRED1		MT1H
						KANK3						COPRS				GPN3	MAD2L1		FNDC3B		TRIM38
						CSRP1						C17orf97				ZMAT3	RRM1		SPEN		FLNB
						ECE1						CCDC47				PSEN2	ODC1		MIA3		TMEM92
						CFLAR						DNAL1				CDC5L	RPA3		MRC2		PBLD
						OGFRL1						ATP2C1				RB1	PPP1CA		C6orf48		STAP2
						TMOD3						RBBP8				FBXW7	HMGB1		PCBP2		PIK3C2A
						TGFBR2						RSPH3				JPH2	RPL13		CLIP1		TMEM176A
						SFPQ						PACRG				MYF6	DLGAP5		SREK1		TMC4
						CAST						CCDC91				ALPK2	LBR		PDS5B		CEL
						EPAS1						EFEMP1				EIF4G1	PARP1		SETD5		THOC2
						HERC1						DMKN				PPP4R2	HAT1		SEMA5A		RALB
						FMNL3						DAW1				MRPL1	RAD51AP1		SMARCA2		CEP350
						SNRK						ALDH3A2				ENDOD1	H2AFV		CTSK		PHLDA2
						SMC4						WDR66				BAG2	RPS15		RBM27		XDH
						VAMP5						TMEM232				PDHA1	H2AFY		ABI3BP		GGNBP2
						RHOJ						CBY1				XIRP1	MPST		ATF5		MYH9
						RBM25						ARL13B				MNAT1			COL6A1		HSD17B2
						TPR						SGMS2				EIF2S2			MGP		RPS6KA3
						CDC37						CCNO				CPEB4			SKIL		LAD1
						NOM1						LRRC9				RAD23B			RPL31		LASP1
						SLK						DYNLT1				UBE3A			DNAJC1		ALDH1B1
						FNDC3B						SMIM5				MUSK			DDR2		ARSE
						SOX18						ATP5G3				SGCG			KCTD12		MLLT4
						EIF4G2						DNAH9				CUL5			IGFBP3		CASK
						BAX						NDUFS1				NMRK2			CLEC11A		PIM1
						ODF2L						IFT88				CAMK2D			COL5A1		MXD1
						SH2B3						FBXW9				TMEM261			RPL39		KIAA1217
						SP100						LYPLA2				SMC6			LAMA4		TPD52
						LPP						NAA20				SSFA2			PMEPA1		PPP1R3B
						SOD2						ENO4				RELL1			MAP4K4		MFI2
						HSPA12B						ANKRD37				LARS			PNRC1		MAL2
						THBD						TTC26				KLHL31			IGFBP4		ELL2
						ACTR2						ODF2L				GPATCH4			UBTF		SLC35A3
						FAM213A						FGFR2				SUDS3			TMEM119		TFEC
						AC011526.1						CNTRL				AIF1L			PRICKLE1		FXYD5
						KTN1						ODF2				RALY			PEG10		LLGL2
						PTPN14						C5orf15				INPPL1			KLF10		ACBD5
						TIE1						MAK				RPS6KB1			SRSF5		SCPEP1
						EHD4						SOSTDC1				DR1			GXYLT2		SPINT1
						ITPRIPL2						EIF4G3				MIB1			XPOT		PLIN2
						RASGRP3						TXNRD1				UBE2G2			ELK3		C6orf132
						DYNC1H1						C12orf75				VMA21			STAT6		CHMP4C
						MYL6						MARK1				PCBP1			CSRNP1		TMEM144
						LOX						LRTOMT				MAP1A			CDH11		MYH14
						CLIC4						C7orf57				ZMAT2			LPAR1		SDF4
						SVIP						SLC7A6				SERTAD2			TPR		SULT2A1
						ANGPTL4						DNAH7				CEP63			NFIC		TGM2
						BCAT1						TMEM30A				DESI2			BNC2		TMEM37
						NIN						PIH1D2				KREMEN2			NOTCH3		CGN
						NDST1						CLSTN1				CUX1			CYBRD1		ERBB2IP
						KIF13B						WDR54				BAG3			FBN1		PAPSS2
						PPP1R18						CCDC160				DDX27			RPL30		CCAR1
						SEMA6B						HIPK1				RRP15			C12orf57		AKR1B10
						SNX9						COX6C				AMOTL2			TGFBI		INADL
												C7orf73				TSR1			C7		RPL36AL
												TSGA10				LINC00116			KDELR3		SDC4
												SLC41A1				PLEKHO1			PHLDB2		PBDC1
												USP8				TMEM38B			FKBP11		NAMPT
												EFHC2				ZC3H15			RPL27		CLDN3
												CCDC74A				PARVA			DHRS3		SULT1C2
												C11orf63				WDR44			BHLHE41		DNASE1
												HMGN5				NAP1L4			BGN		TMEM176B
												MINOS1				IL17B			RPS16		TM4SF1
												CADPS2				C5orf24			TWIST1		KIF13B
												AK9				MACROD1			CHODL		S100A9
												LYN				PRMT2			SRRM2		GLTPD2
												TTC29				DDX17			PTPN13		PPARG
												MDH1B				ITGB6			RPL37		SLC25A36
												DHX40				TSPAN33			ANO6		SLC44A1
												AHI1				SNTB1			CCL2		ERRFI1
												CLMN				DCAF5			HGF		NKAP
												BAMBI				TCEA3			LAMC1		ADIPOR2
												SLC4A10				SPTB			ZNF503		CYB5A
												ZDBF2				PACSIN3			APOC1		FBXO9
												NGFRAP1				NSRP1			IGFBP5		CD55
												RSPH9				ANTXR2			CTGF		MIDN
												SLC15A4				XIAP			SCN9A		PNP
												RILPL2				SLU7			CRTAP		SLC6A8
												EFCAB10				UCP2			CYP1B1		RABL6
												MCFD2				SCRIB			COL12A1		BRI3BP
												C11orf70				WDR26			SAV1		CTNNB1
												USP51				MYO1C			SMAD5		B4GALT1
												IQUB				BRD3			GARS		JOSD1
												FAM84B				LARP4			RBMS1		KIAA1033
												CYB561				TUBA4A			NR2F2		TXN
												LRRC73				MTSS1L			RYBP		HSPA1B
												SPCS1				LRTM1			TMEM100		ERBB2
												CDK5RAP2				RASSF3			GADD45B		CISD3
												FHAD1				CSNK2A1			BBX		AK3
												CCDC34							CCDC88A		SURF6
												RIBC1							CKAP4		CASP1
												STAG2							SRRM1		MGAT4A
												POLR2I							SEL1L		TMOD3
												TEKT2							IL11RA		ETHE1
												PTPRC							ASPN		HOXB7
												WDR38							EIF4B		RNF128
												CCDC153							DNAJC10		ECHDC2
												RAB3IP							CTSC		ZKSCAN1
												CLGN									SLC37A4
												AGTRAP									LSR
												GALNT5									ROCK1
												RPAP3									TFF1
												AHCYL1									PLS1
												MED25									UGT8
												MDM1									YY1
												FOCAD									PLEKHG6
												SLC16A12									SDCBP2
												PAIP2									RAD50
												NDUFA3									IGF2BP1
												IQCE									TRABD2A
												CLUAP1									IGF2BP2
												COMMD8									TMBIM1
												UBXN10									RGN
												SLC35F5									CTNND1
												C4orf22									PARP4
												SIL1									SLC7A7
												UQCR10									FGFR3
												COL18A1									LAMC2
												RRAD									FAM120A
												ISM2									SLC35D2
												MOSPD1									PRLR
												C9orf135									SIAE
												ADIPOR1									ATP10B
												EVI5									IRF6
												PIBF1									MAN1A1
												DPM3									PCSK5
												TMEM117									SLC26A3
												WFIKKN2									MKNK2
												DALRD3									VPS13A
												ARL3									MAOA
												BBS4									SLC51B
												TRIP11									VPS4B
												HSPB11									SOAT2
												CEP41									NABP1
												ERP29									ZNF160
												STRBP									DNAJC22
												CETN3									NDFIP2
												IQCK									GALNT4
												RABGAP1L									LTA4H
												RABL2B									PDP1
												CCDC138									PDE3A
												MOB1A									HKDC1
												APOO									SNAP23
												KCTD2									ITSN2
												SVIP									SLC2A8
												HRSP12									RPN2
												SULT1C4									ASAH1
												RHBDD2									RNF213
												LINC01088									MAGI3
												COX7B									TMEM87A
												C20orf96									AP1M2
												DNAH6									CASP4
												CA14									C1orf21
												NDNF									KRTCAP3
												MAPK15									ANXA3
												BCAP31									VPS13C
												ABHD11									MTHFS
												REEP3									GNA11
												COL4A3BP									HEBP1
												FAM227A									C11orf54
												REV3L									NBR1
																					AVPI1
																					ME1
																					SH3D19
																					FOXP1
																					GPRC5A
																					ZNF827
																					NR1H3
																					CXCL16
																					MECOM
																					PCK2
																					RHOF
																					PLEKHA1
																					PLAC8
																					ACTN1
																					ETFA
																					NR5A2
																					CHMP4B
																					PNPLA2
																					APOA4
																					CDCP1
																					MPZL2
																					USP12
																					SLTM
																					HNMT
																					TOR1AIP2
																					SLC27A2
																					GPD1
																					BCL10
																					F10
																					STAU1
																					SLC5A12
																					SLC17A5
																					PDXDC1
																					EBP
																					C17orf78
																					SSX2IP
																					ARRDC4
																					FUCA2
																					BMP2K
																					PGRMC1
																					DNMBP
																					LPCAT3
																					TOB2
																					IFNGR1
																					SMARCD2
																					LCOR
																					ICK
																					SOS1

## Sheet: Non-cell type specific genes 
c1 (23 genes)	c2 (15 genes)	c3 (27 genes)	c4 (32 genes)	c5 (19 genes)	c6 (35 genes)	c7 (49 genes)	c8 (24 genes)	c9 (32 genes)	c10 (12 genes)		CC1 (210 genes)	CC2 (226 genes)	CC3 (94 genes)	CC4 (64 genes)	CC5 (61 genes)	CC6 (268 genes)	CC7 (91 genes)	CC8 (20 genes)	CC9 (375 genes)	CC10 (70 genes)	CC11 (301 genes)
TNNT1	CLU	CHGB	GAP43	SYT1	CHGA	KLF6	CTGF	MGP	NEB		FERMT2	TTR	SCG3	VIM	STMN2	TTN	ACTB	GADD45G	FERMT2	ARF4	LGALS3
KLHL41	PCP4	CHGA	STMN2	BEX1	SEPP1	IGFBP3	LUM	LUM	KLHL41		FSTL1	IGFBP7	VAMP2	DDIT4	DCX	KLHL41	ENO1	BTG2	FSTL1	HERPUD1	KRT18
NEB	S100B	STMN2	SOX2	CADM1	FTL	MCAM	THBS1	MFAP4	SGCA		CD44	SERPINF1	ENO1	FAM162A	MALAT1	TPM2	PTN	RHOBTB3	CD44	DDIT4	SEPP1
MEF2C	CST3	CCND1	GPM6B	CHRNA3	NEAT1	AFAP1L1	COL14A1	COL14A1	MKI67		CHPT1	CETN2	DCX	PGK1	SOX4	NEB	GCSH	BTG1	ANXA2	P4HB	S100A10
NES	MGST1	GAP43	MLLT11	NEFM	SPINT2	HLA-A	ELN	BGN	TNNT1		TM7SF2	CA2	RTN4	ENO1	MLLT11	IGF2	TTYH1	TCF12	MAP4	CYCS	KLF5
CRYAB	SOX2	ELAVL4	MEF2C	NEFL	GDF15	LAMA4	MGP	H19	LGALS1		PTN	KIF9	BNIP3	BNIP3	STMN1	YBX3	HSPB1	TMEM123	UGCG	KDELR2	ANXA4
FILIP1	ID4	S100B	STMN4	CHGB	SLC40A1	TNFSF10	SERPINE2	SERPINE2	RPS25		HDDC2	TPPP3	MAP1B	NEAT1	TUBB2B	NES	PTMA	CKB	GNL3	SERP1	SPINT2
NEFM	RBM47	SCG2	MAP1B	DST	KLF5	FILIP1	PRRX1	IGF2	CDKN1C		GCSH	RBP1	ATAT1	ALDOA	RTN1	MEF2C	TMEM123	TFDP2	BTG2	DDIT3	GDF15
AFAP1L1	GPM6B	DST	TMSB4X	PCP4	ERBB3	B2M	S100B	PRRX1	IGF2		NDUFB1	CLU	TMSB10	P4HA1	TUBA1A	TPM1	SEC11A	RPS27L	PTN	SEC61G	ZFP36L2
PMAIP1	NELL2	BEX1	CALM1	CKB	MSMO1	NOV	PRSS23	FTL	SCN9A		ECHS1	MORN2	SYT1	DDIT3	TUBB2A	ARPP21	H3F3A	MDK	ZC3H13	MZT1	SAT1
SEPT4	CRYAB	STMN4	NRXN1	SEPT4	MGST1	EMP1	SLC40A1	LGALS1	TOP2A		HSPB1	CYSTM1	PAFAH1B3	CDKN1A	MAP1B	TNNT1	GLO1	ZEB1	HSPB1	RAB3A	ANXA2
H19	ITGA6	SCN9A	EZR	PPFIA2	RBM47	A2M	PCOLCE	FOSB	CDH15		TTYH1	CHCHD10	CYCS	SOX2	TMSB10	ZNF106	ID3	SLC25A6	MYO1B	BNIP3	KLF6
ERBB3	EZR	NOV	SCG2	BEX2	ETS2	ITGA6	MMP2	PCOLCE			DECR1	PLTP	ATP6V1G2	LDHA	SOX11	CDKN1A	RPL7	SOX4	IER2	ALDOA	HSP90B1
SGCA	APLP2	UCHL1	KIF5C	CHD7	HLA-A	PRSS23	BGN	CTGF			PTTG1IP	GCC2	CCNI	SLC3A2	CRMP1	PDLIM5	RBMX	GNG5	SLC25A3	BEX5	LIMA1
GAPDH	RAB11FIP1	CHRNA3	KIF21A	KIF5C	MME	MAF	MFAP4	MMP14			POLR2L	SPARC	H3F3A	FTL	MARCKSL1	HSPB1	NUCKS1	EEF1D	LMAN1	FAM162A	OAT
GDF15		CADM1	MSMO1	MAP7	CTSD	HLA-C	FOS	ANXA1			TMEM123	CIB1	SNAP25	VEGFA	BASP1	LMO7	SMC2	SOX2	CCDC59	DAD1	S100A11
IL32		MAP7	ELAVL4	MAP1B	RAB11FIP1	ETS2	JUN	IGFBP3			SEC11A	SULF1	RTN1	CLU	NNAT	FXR1	HNRNPD	GLTSCR2	LAMA2	VAMP2	FCGRT
LRRFIP1		SYT1	CST3	STMN2	DAB2	CCND1	DAB2	A2M			SOX9	PRNP	FAM162A	RPS27L	HN1	CRYAB	RPLP0	HSPB1	NUFIP2	MSMO1	ATF3
CDH15		KIF21A	UCHL1	NRCAM	IL32	JUP	RPS25	CALD1			ADD3	HES1	TTC3	HERPUD1	TUBB	PDLIM3	PDIA6	RPS4Y1	ADD3	NRN1	GCHFR
KLF5		MLLT11	EFNB2		HLA-C	TPM3	SPINT2	LAMA4			ANXA6	RBM47	PGAM1	HILPDA	SYT1	LRRFIP1	CTNNAL1	SRI	ANXA1	ATP6V0B	GOLGA4
TPM3		ANK2	CAMK2N1		MYO6	ACTN4	CTSD	FOS			ANXA1	DPCD	GADD45G	PTN	H3F3A	PABPC4	MEST		GFPT1	KCNQ1OT1	FOS
PALMD		NEFM	ANK2		MAF	EFNA1	MMP14	MMP2			ZFHX4	WLS	TUBB2A	TTYH1	NREP	SGCA	MARCKSL1		PPP1R15A	SNHG8	RRBP1
CDKN1C		MCAM	PPFIA2		CHGB	MME	SOX5	SEPP1			CEBPD	TUBB4B	MARCKSL1	RCN1	BEX1	TUBB6	PKM		MYLIP	ENO2	ERBB3
		NEFL	SOX5		KLF6	SCN9A	ID4	IFI16			ZFP36	NUCB2	FABP7	HSPA5	MAP2	CHRNA1	TMSB15A		MATR3	SPINT2	CFI
		ERBB3	ID4		EFNA1	APLP2		S100A11			ID3	MSI2	SOX4	TPI1	GPM6A	PRDX6	VIM		TRIB3	PGK1	JUN
		BEX2	CKB		TUBA1C	NES		JUN			ZIC1	CCND1	NRN1	DLK1	ACTB	LMNA	WDR34		NUCKS1	ARL1	SLC40A1
		NRXN1	IGFBP2		TNFSF10	PMAIP1		ATF3			GSN	AKAP9	TUBA1A	GAPDH	PCSK1N	SPARC	PRDX6		ZEB1	MPC1	RAB11FIP1
			NRCAM		CD2AP	CALD1		WWTR1			SELK	CDKN1A	PKM	IGFBP2	TMSB15A	WWTR1	TPM4		SMC2	UFM1	ATP1A1
			CLU		ACTN4	TMSB4X		ELN			CIB1	NPC2	TMSB15A	HSPB1	VAMP2	CDH15	SFPQ		RPLP0	INSIG2	HES1
			NELL2		GAPDH	CALM1		IL8			RPS27L	PHACTR2	TUBB2B	SAT1	YWHAQ	KLF5	RPS6		HNRNPD	SELK	RBM47
			TOP2A		B2M	CD2AP		EMP1			PDIA6	APLP2	DDIT4	CCNG1	ZNF428	SBDS	LDHA		TFDP2	COX14	MLEC
			SYT1		S100A11	IFI16		P4HB			NDUFAF3	COLEC12	EIF1B	BTG1	INA	SIX1	NASP		TMX4	CIB1	QPRT
					CAMK2N1	LRRFIP1					SESN3	HSPB1	NREP	HSPA9	TAGLN3	AKAP9	SUMO2		SMARCC1	PFDN2	ADD3
					P4HB	DAB2					PBXIP1	SPAG16	BNIP3L	CHPF	NSG1	ERBB3	RPS26		FCGRT	HMGCS1	TTR
					JUP	IL8					IFITM3	YBX3	ZNF428	INSIG2	SCG3	CDKN1C	RPL21		SESN3	INSIG1	GADD45A
						THBS1					FXYD6	NDUFB5	BASP1	PSAT1	STMN4	LIMA1	PHGDH		IFITM3	SELM	GCC2
						ATF3					FABP7	CTNNAL1	ARPP21	PKM	ELAVL4	RIOK3	TUBB4B		DAB2	HSPA9	GOLGB1
						MKI67					SERPINH1	LAMB1	HILPDA	SLC2A3	RPL7	SEPW1	NES		ARL1	FTL	B2M
						IGFBP2					AKR7A2	TMEM98	RPS26	P4HB	ELAVL3	PMAIP1	HNRNPF		SERPINH1	HILPDA	NEAT1
						CHD7					TSPAN3	RAB11FIP1	TERF2IP	BNIP3L	CELF4	ANXA2	EEF1D		CRABP2	GNL3	TUBA1C
						ANXA1					C4orf3	TPD52L1	ALDOC	TRIB3	RPL21	DMD	ZFP36L1		OSBPL8	SLC3A2	ZFP36
						FOSB					CD59	KTN1	INA	ENO2	TERF2IP	SVIL	LGALS1		DNAJB1	TSPAN13	FAM46A
						PALMD					ELN	TSTD1	ELAVL4	PHGDH	CCNI	NFE2L1	TPI1		FMR1	WDR45B	EZR
						WWTR1					CALR	ITM2B	ENO2	SQSTM1	AP1S2	PDLIM7	SRI		SERPINF1	HSPA5	NFKBIA
						MYO6					VIM	PBXIP1	C1orf61	NUPR1	TTC3	CHD4	HDGF		LAPTM4A	ALDOC	EGR1
						TUBA1C					TUBB2B	SMARCA1	SEZ6L2	PGAM1	FTH1	BTG2	HSPD1		EPS8	SCD	CTSB
						NEAT1					EMC2	ZNF106	TSPAN13	CD9	PTMA	LGALS1	TMEM98		BST2	NEU1	DHRS7
						EFNB2					CLDN5	CD63	ATP6V0B	WSB1	PAFAH1B3	EGR1	PSAT1		SLC39A7	TERF2IP	MGST1
						JUN					GJA1	ANXA5	SOX11	ZFP36L1	EEF1A1	NPNT	RPL12		TPM4	GOLGA2	PDIA3
											LGALS3BP	EZR	NSG1	CD63	SUMO2	MATR3	DBI		SFPQ	DNAJC3	PSME1
											PSAP	GSTP1	CPE	MALAT1	DPYSL3	ATP2B1	DEK		OPTN	BNIP3L	CAST
											PTGDS	DNPH1	IGFBP2	C4orf3	MEIS2	DLK1	TUBB		CCNL1	H1F0	MT2A
											DARS	CST3	TPI1	EIF1	RPL18A	EEA1	CKB		RPS6	SNAP25	IL32
											PRDX6	HSP90B1	STMN4	GADD45A	FXYD6	SPTBN1	CCNG1		SLK	CKS2	CANX
											CETN2	SPINT2	ARRDC3	CEBPB	MIAT	MAP4	GNG5		NTRK2	TMF1	TXNIP
											CTNNA1	GJA1	GSTA4	DARS	RBFOX2	SCAF11	MZT1		SP100	ATP6V1G2	DAB2
											CANX	POLR2L	TUBB	ARF4	NCAM1	ACBD3	SSB		NASP	COPB2	CDKN1A
											SCD	NEAT1	YWHAQ	ATF4	ATAT1	S100A13	RCN1		A2M	ARMCX3	CD164
											ITM2B	PSAP	TAGLN3	NPC2	BTG1	S100A11	HNRNPM		WBP5	TM9SF2	JUNB
											NTRK2	CAST	MEIS2	ANXA5	GSTA4	MAN1A2	GAPDH		BAZ1B	RPF2	CST3
											PDLIM7	IFITM3	PALMD	SERPINH1	GPC2	SH3GLB1	U2AF1		SEPP1	LAPTM4A	CD46
											CDO1	CDO1	LINC00461	CANX		ZNF90	IDH2		PALLD	SLC39A7	ANP32B
											A2M	PDLIM5	RAB3A	SERP1		GNAS	HMGN3		GOLGB1	ATP6V1D	HSPD1
											TNFRSF1A	UBXN4	SEC61G	WDR45B		ENAH	DYNLL1		LAMB1	RPL21	PMAIP1
											CSTB	TAX1BP1	MLLT11			MTRNR2L8	RPL18A		IGF2	EIF1B	PABPC1
											SEPP1	EMC2	WSB1			PTRF	FUS		BPTF	ZNF622	ARHGAP18
											ACADVL	HSPD1	HN1			PPP1R15A	MDK		CHRNA1	TMCO1	NET1
											SPAG16	LMAN1	FEZ1			SGCD	PSME2		NUCB2	EIF1	IER2
											PDLIM3	GOLGB1	NEFM			JSRP1	HIST1H4C		RARRES2	ARRDC3	APLP2
											SQSTM1	SYNE1	DNER			CAPN6	ANP32B		GADD45A	SEC31A	GPC3
											CRYL1	MYL12A	CAMK2N1			NNAT	SLC25A6		SQSTM1		CD9
											PHGDH	DAB2	STMN2			SPATS2L	HSPE1		HES1		TMEM256
											DKK3	ID3	MLLT3			GOLGA8B	HSP90B1		PDIA3		NEU1
											HSD17B12	ADAMTS1	MIAT			SYNGR2	RPL14		EPB41L2		PDCD4
											HES1	HDLBP	NCAM1			QKI	RHOA		ADAMTS1		LMO7
											AP1S2	SPATS2L	ALDOA			METAP2	CD99		PRKG1		P4HB
											SEPW1	GOLGA4	CELF4			PSMA6	CLIC1		VGLL3		DUSP1
											ALDOC	GBAS	GPM6A			RSL1D1	TMEM256		ACBD3		EPS8
											NES	HMGN3	BEX1			REST	GSTP1		CFI		EML4
											C1orf61	ANXA2	MAP2			RSRC2	FBL		PDCD4		PPP1R15A
											PLA2G16	TPBG	ID2			PALMD	ECI2		ATF3		HSPA5
											BMP7	MYO10	TCF4			ANKRD10	MGST1		RHOC		ITM2C
											B2M	DECR1	DPYSL3			RHOBTB3	NME4		ANKRD10		ZFP36L1
											RHOC	JAK1	BEX5			PLEKHA4	SOX2		GNAS		PRRC2C
											ATRAID	ITM2C	STMN1			CD63	STMN1		EIF3A		PLOD2
											NDUFB5	TMBIM6	H1F0			NEFM	RPL22L1		FGF7		MYL12A
											C19orf70	BMP7	ELAVL3			ECHS1	EEF1A1		CXCL2		FOSB
											DAZAP2	ATP1B1	RBFOX2			EIF3A	CKS2		PHF3		CLINT1
											TIMP2	GNS	CRMP1			SERPINF1	RAB13		BTG1		TM9SF3
											DHRS7	STIM2	PFDN2			ITGA6	BSG		HSPA9		NPC2
											NPC2	MATR3	PCSK1N			ITGA7	NAP1L1		MYL12A		CCND2
											CPE	CASC4	MEF2C			GADD45A			NPC2		SYAP1
											ITGA6	SSB	GPC2			IL32			CLCN5		CTSD
											PLTP	SDC2	PGK1			BCCIP			ZFP36L1		DDIT3
											CCND1	CD59				USO1			SGCA		GRN
											ZFP36L1	ISCU				KTN1			LGALS1		EPHX2
											MORN2	TMF1				DCN			UFM1		NCOA7
											LGALS1	PALMD				NCL			CHD2		PTGR1
											CALD1	CLDN5				PPP1R12A			APOE		OS9
											APOE	FSTL1				NCOA1			ARL5B		RBM25
											SRI	NFE2L1				PALLD			CLINT1		TRAM1
											ATP1B1	ZFP36L2				GNG5			NR4A1		ROMO1
											HMGCS1	KRT18				RPS4Y1			MBNL1		TMBIM6
											ITM2C	SYAP1				CCDC59			EMP2		BTG2
											LGALS3	FTH1				MTRNR2L3			TPM3		ID1
											PSAT1	CD46				NOP58			DDIT3		SERPINB6
											SPARC	GCHFR				MYL12A			FAM46A		TPD52L1
											PDLIM4	CALML4				EMP2			LGALS3		NFKBIZ
											TPPP3	PRKAR1A				HIST1H4C			CALU		AKAP9
											CTSH	ARL1				ANXA6			RPL12		EIF3A
											FOS	TMX4				PBXIP1			IQGAP1		SNHG8
											DBI	TMEM123				C11orf96			FOS		CCNL1
											ACTA2	NDUFC1				GOLGA8A			HSPA5		ANXA5
											SERPINB6	SELM				HDGF			ABCF1		XBP1
											JUNB	MAN1A2				SMARCC1			GCC2		CRYL1
											CRYAB	CIR1				CCNL1			JUNB		CHPT1
											CKB	RARRES2				ZFP36L1			REST		CHD2
											CD9	ANXA1				FGF7			GLTSCR2		GNG12
											LMNA	ANXA4				ATP5I			TUBB6		SCAF11
											SCP2	FOS				NUCKS1			YME1L1		TPM3
											GNG5	ROMO1				NRIP1			RHOB		SEZ6L2
											QPRT	PLA2G16				RTN4			KLHL41		NCL
											CLU	HDDC2				NR4A1			SLC2A3		HNRNPU
											LINC00461	PDIA3				TAF1D			SLC40A1		LMAN1
											HSDL2	B2M				C4orf3			BOD1L1		IER3
											ID1	BDH2				YME1L1			EML4		CALR
											ARL6IP5	TRAM1				LARP7			QPRT		RHOB
											RCN1	GPX1				WBP11			TRAM1		PIK3R1
											PGAM2	CANX				DNTTIP2			UBXN4		JUND
											IDH2	ATXN2				AFG3L2			PABPC4		CCND1
											HMGN3	COX14				RBFOX2			HNRNPM		DBI
											CTSD	WBP5				TEAD1			PDZRN3		MYL12B
											MDK	PTGR1				RBP1			SH3GLB1		GOLIM4
											GPX1	HOOK1				VCL			CDH15		FTL
											FEZ1	ID1				CCDC8			FUS		GNS
											KIF9	PCM1				CNN3			PHACTR2		C4orf3
											CD63	WDR34				KIAA0368			OS9		KLF4
											PSME2	CHD4				HNRNPU			PTRF		IQGAP1
											CXXC5	GNG5				POLR2L			MDK		S100A6
											DNER	SPG20				SLC25A3			KLF5		TAF1D
											PLEKHA5	NDUFB1				GOLGA4			AKAP9		COX16
											HIGD2A	CTSD				ITGB1			CD63		NFE2L2
											DNPH1	CD164				MRPS35			DNAJC2		LPGAT1
											JUN	PCBD1				FOS			SYNCRIP		CYSTM1
											BDH2	ALDH9A1				STK3			JSRP1		LAMB1
											MT2A	AP1S2				UACA			SPTBN1		GSTK1
											S100A16	CDS1				PRKG1			GOLGA2		ITGB1
											TMBIM6	EGR1				TSPAN3			PCM1		SPATS2L
											TIMP1	ATRAID				SERBP1			LINC00657		DAZAP2
											APLP2	SMARCA5				ABCF1			TUBA1C		MAFF
											SDC2	TM9SF2				KRR1			SDC2		TSTD1
											IGFBP7	LPGAT1				RPS21			KDM5A		YTHDC1
											MSI2	RPS27L				BTG1			NRIP1		SQSTM1
											SPARCL1	HIGD2A				MDM2			IGFBP7		SLC12A2
											QKI	ATXN7L3B				HEXIM1			NFE2L1		UACA
											EZR	CSTB				PRPF38B			SPARCL1		PPIB
											CA2	ADD3				GLTSCR2			SLC25A6		FABP6
											GBAS	REST				PABPC1			TCF12		NRIP1
											METRN	MPC1				YTHDC1			SYNE1		RSL1D1
											AGT	MDM2				MYADM			GNG12		FBLN1
											CHPF	SCAF11				NAP1L1			HSP90B1		CYP27A1
											HSPE1	OSBPL8				LAMA2			KRR1		UGCG
											GNG12	DYNLL1				ARL6IP5			NCL		RHOC
											CST3	IFI27L2				KIF5B			MTRNR2L3		UBXN4
											CNN3	SEPW1				PDLIM4			NCOA1		MCL1
											CD81	ACADVL				CYR61			SNHG8		HIST1H4C
											NDUFC1	PPIC				ROMO1			SPG20		LGALS3BP
											CLIC1	DUSP1				DNAJB4			CNN3		SCP2
											NEAT1	C4orf3				TPM3			CD81		TMF1
											CD99	COPB2				C19orf70			CD99		PTTG1IP
											RHOA	HSDL2				HSP90B1			CHD4		ZFAS1
											GPM6A	INSIG1				RPL38			NUPR1		CTSH
											GRN	GSTK1				DNAJC2			FBL		PRPF40A
											IFI27L2	TM7SF2				COL1A2			ENAH		JMJD1C
											ALDH9A1	CYP27A1				EIF5B			TCF4		ANXA11
											MYO10	CBR1				PGAM2			DDX21		HOOK1
											TMEM256	LARP7				RBM25			NOP58		PDGFA
											TPBG	IQGAP2				YES1			RPL22L1		RIOK3
											ID2	TSPAN3				TPT1			PABPC3		RAB13
											ECI2	ACO2				SH3PXD2A			GOLIM4		METTL7A
											ANXA5	ARHGAP18				SEC31A			EGR1		KTN1
											MGST1	SENP6				TOMM20			COL16A1		CD63
											NME4	EPHX2				GDF15			METAP2		SYNGR2
											SOX2	TOB1				PTPN11			LITAF		ABCF1
											S100A13	TSPAN6				TUBA1C			AHNAK		CAMK2N1
											BLVRB	DAD1				ZCCHC11			XBP1		CHD4
											RPL22L1	HSPE1				ARMCX3			RAB13		METAP2
											DST	ZFP36L1				PTGDS			RBFOX2		RPS27L
											SAT1	MYOF				TNFRSF12A			JMJD1C		ACTR2
											PSME1	MRPL23				HNRNPD			NSA2		PDIA4
											CHCHD10	VCL				VGLL3			ZFP36L2		HDGF
											LITAF	AKR7A2				METTL7A			PPP1R12A		HNRNPD
											AHNAK	NDUFAF3				ECI1			RPS21		ITGA6
											RAB13	TMCO1				NAV3			S100A10		TPT1
											BSG	COX16				BCAT1			NFE2L2		OPTN
											DPCD	AFG3L2				STIM2			C1orf54		TSPAN6
											MPC1	LMNA				PNN			SH3PXD2A		HEXIM1
											ACO2	GLO1				PRKAR1A			KLF6		CHCHD10
											S100A10	LRRFIP1				PARD3			KLF4		EIF5B
											CYSTM1	DKK3				EYA4			TFPI		S100A16
											NFE2L2	ZFP36				DST			CDKN1C		GFPT1
											CBR1	ZIC1				GOLGB1			RBBP6		VEGFA
											C1orf54	METRN				NSA2			SGCD		ARL5B
											MSMO1	SLC12A2				ATP1A1			IFITM2		BOD1L1
											SOX6	COPB1				PSME1			ACIN1		BPTF
											TFPI	PKM				ZNF622			DNTTIP2		AGT
											OAT	HSD17B12				COX16			SBDS		BRD2
											WLS	ECI1				SLK			P4HA1		KIF5B
											IQGAP2	CNN3				TCF12			CAPN6		NPNT
											IFITM2	IQGAP1				SYNCRIP			VCL		GSTP1
												HDGF				ZC3H13			ZNF106		CLIC1
												ERLEC1				ATF3			PRPF4B		TNFRSF12A
												SH3KBP1				SERTAD1			SPCS3		NSA2
												FABP6				TXNIP			KCNQ1OT1		CDS1
												CRABP2				DEK			TM9SF3		PDLIM5
												AKAP13				HSPA4			TPT1		PHF3
												TEAD1				ATXN7L3B			CASC4		ATP5I
												WASL				PPFIBP1			IER3		PSME2
												HSPA4				EPB41L2			ANXA6		MATR3
												PARM1				SKAP2			ZFAND5		SKAP2
												CYR61				ISCU			ZFHX4		CDKN1C
												ATP6V1D				MLLT3			NAV3		ATP1B1
												SLK				ZFAS1			CEBPD		PLEKHA5
												HNRNPF				ANP32B			LIMA1		SEC31A
												SLC3A2				SLC40A1			COPB1		TM9SF2
												PPCS				PRRC2C			JUND		CALML4
																AKAP1			CTSB		TAX1BP1
																ATF4			SVIL		KDELR1
																MYL12B			ZFP36		KDELR2
																CEBPD			FBLN1		ACIN1
																RPS29			RBMX		PABPC4
																ATXN2			CBX3		DNAJB1
																COPS2			TTN		YBX3
																SNHG8			MLEC		LRRFIP1
																NUFIP2			ZCCHC11		PABPC3
																CXXC5			SULF1		CIR1
																RPF2			AKAP13		DST
																ILF3			GSN		GATAD1
																PDGFA			WWTR1		LARP7
																BAZ1B			SMARCA5		KDM5A
																ZRANB2			BCCIP		MBNL1
																PRPF40A			MTRNR2L8		PSMA6
																CCNG1			MEST		PPCS
																SOX6			SH3KBP1		INSIG1
																PDZRN3			ITGB1		TCF7L2
																CAST			SENP6		RPN1
																LINC00657			BRD2		TFPI
																PRNP			COPS2		TOB1
																TSTD1			GATAD1		RPS21
																SSPN			RPN1		PCBD1
																SPCS3			TCF7L2		ACBD3
																SMARCE1			SSPN		ZC3H13
																ZFAND5			ELN		DNAJC2
																CBX3			VIM		BTG1
																MYOF			CALR		PDIA6
																CLCN5			GOLGA8A		GNG5
																CALU			JAK1		RBBP6
																TBL1XR1			TPM2		CIB1
																HDLBP			DNAJB4		MRPS35
																UQCRQ			RHOBTB3		SOX9
																COL16A1			CANX		AKAP1
																RPS27L			CCND2		RND3
																DDX21			NFKBIZ		WASL
																GLO1			GPC3		DECR1
																ANXA11			SERTAD1		BLVRB
																HNRNPM			PIK3R1		TOMM20
																AKAP13			TNFRSF1A		NUFIP2
																ALDOA			DMD		HDLBP
																			STAT3		PRPF4B
																			PABPC1		NOP58
																			PLEKHA4		EEA1
																			PPIC		SLK
																			SELM		CXCL2
																			RSRC2		HSD17B12
																			RPS29		ATP2B1
																			NES		SCD
																			EYA4		REST
																			B2M		DNPH1
																			YBX3		MRPL23
																			PPFIBP1		DNAJC3
																			WBP11		TSPAN3
																			USO1		UQCRQ
																			CD164		MAN1A2
																			FOSB		RPS29
																			STK3		MYLIP
																			SIX1		TSPAN13
																			TIMP2		TBL1XR1
																			KDELR1		KIAA0368
																			UACA		SERP1
																			TPM1		SP100
																			CCND1		STAT3
																			P4HB		FMR1
																			CALD1		USO1
																			NET1		DEK
																			PRRC2C		MYO1B
																			KDELR2		PTPN11
																			ITM2C		BST2
																			C11orf96		CTNNA1
																			TAF1D		YME1L1
																			ITGA7		ECI1
																			KIAA0368		SENP6
																			SPARC
																			NFKBIA
																			ACTA2
																			ZFAS1
																			DCN
																			PPIB
																			DLK1
																			RND3
																			RRBP1
																			SPATS2L
																			LMNA
																			ERLEC1
																			NCOA7
																			RCN1
																			U2AF1
																			VEGFA
																			RSL1D1
																			BCAT1
																			RIOK3
																			RBM25
																			S100A6
																			CEBPB
																			PDIA4
																			SERBP1
																			PRPF38B
																			YTHDC1
																			JUN
																			PARD3
																			RPS4Y1
																			ILF3
																			RBP1
																			HIST1H4C
																			CAST
																			PNN
																			TIMP1
																			PLOD2
																			ANP32B
																			SCAF11
																			HNRNPU
																			RPL38
																			YES1
																			GOLGA4
																			RPL14
																			COL1A2
																			CYR61
																			ATF4
																			MAFF
																			TMF1
																			EEA1
																			KTN1
																			MCL1
																			TXNIP
																			ZRANB2
																			SMARCE1
																			S100A11
																			LRRFIP1
																			NEB
																			MAN1A2
																			ZNF90
																			ANXA5
																			COLEC12
																			S100A13
																			PARM1
																			CCDC8
																			SEC31A
																			SMARCA1
																			FXR1
																			HDLBP
																			TNNT1
																			MYADM
																			ACTR2
																			NAP1L1
																			GOLGA8B
																			WLS
