# Supplementary material for: Orgo-Seq integrates single-cell and bulk transcriptomic data to identify cell type specific-driver genes associated with autism spectrum disorder
Source: Nat Commun. 2022 Jun 10;13:3243. doi: 10.1038/s41467-022-30968-3 (PMC9187732; doi:10.1038/s41467-022-30968-3)
Supplement: Supplementary file 11 — Supplementary Data 8 [file 41467_2022_30968_MOESM11_ESM.xlsx]

## Sheet: 16p11.2 CellScores - Quadrato
Cell Cluster	Description	SetA
		CellScore	P(CellScore)
c6	Unknown cluster	0.797	<1´10-6
c9	Neuroepithelial cells	0.492	1.4´10-3
c5	Neural retinal cells	0.115	0.06
c7	Unknown cluster	0.051	0.4
c3	Dopaminergic neurons	-0.207	0.4
c1	Mesodermal cells	0.161	0.44
c2	Astroglia	0.087	0.5
c4	Cells with forebrain markers	-0.169	0.59
c8	Unknown cluster	-0.556	1
c10	Proliferative precursors	-1.66	1

## Sheet: 16p11.2 CellScores - Tanaka
Combined Cluster	Cell Cluster(s)	Description	SetA
			CellScore	P(CellScore)
CC3	CN3,CN4,CN5	Cortical excitatory neurons	0.31	<1´10-6
CC11	UPRC2	Unfolded-protein-response-related cells	0.333	0.025
CC7	NEC3,NEC4	Neuroepithelial cells	0.354	0.04
CC5	IN	Interneurons	0.339	0.19
CC2	CBC	Cilia-bearing cells	0.337	0.32
CC1	AS1,AS2	Astrocytes	﻿0.091	0.65
CC4	GPC	Glia progenitor cells	-0.217	0.78
CC8	OPC/OL	Oligodendrocyte progenitor cells/Oligodendrocytes	-0.602	0.9
CC9	PGC1,PGC2	Proteoglycan-expressing cells	-0.16	0.98
CC6	ME	Mesodermal cells	-0.039	0.99
CC10	UPRC1	Unfolded-protein-response-related cells	-0.306	0.99

## Sheet: 15q11-13 CellScores - Quadrato
Cluster	Description	CellScore	P(CellScore)
c10	Proliferative precursors	0.535	0.016
c6	Unknown cluster	0.22	0.077
c3	Dopaminergic neurons	0.096	0.26
c9	Neuroepithelial cells	0.046	0.35
c8	Unknown cluster	0.035	0.4
c4	Cells with forebrain markers	-0.023	0.64
c7	Unknown cluster	-0.039	0.77
c2	Astroglia	-0.236	0.92
c5	Neural retinal cells	-0.323	0.98
c1	Mesodermal cells	-0.646	1

## Sheet: 15q11-13 CellScores - Tanaka
Combined Cluster	Cell Cluster(s)	Description	CellScore	P(CellScore)
CC8	OPC/OL	Oligodendrocyte progenitor cells/Oligodendrocytes	0.453	0.029
CC1	AS1,AS2	Astrocytes	0.028	0.4
CC10	UPRC1	Unfolded-protein-response-related cells	-0.064	0.75
CC4	GPC	Glia progenitor cells	-0.16	0.83
CC6	ME	Mesodermal cells	-0.065	0.83
CC7	NEC3,NEC4	Neuroepithelial cells	-0.1	0.85
CC11	UPRC2	Unfolded-protein-response-related cells	-0.096	0.89
CC2	CBC	Cilia-bearing cells	-0.193	0.93
CC9	PGC1,PGC2	Proteoglycan-expressing cells	-0.135	0.95
CC3	CN3,CN4,CN5	Cortical excitatory neurons	-0.141	0.96
CC5	IN	Interneurons	-0.967	1
