# Supplementary material for: Orgo-Seq integrates single-cell and bulk transcriptomic data to identify cell type specific-driver genes associated with autism spectrum disorder
Source: Nat Commun. 2022 Jun 10;13:3243. doi: 10.1038/s41467-022-30968-3 (PMC9187732; doi:10.1038/s41467-022-30968-3)
Supplement: Supplementary file 12 — Supplementary Data 9 [file 41467_2022_30968_MOESM12_ESM.xlsx]

## Sheet: Cluster Overlaps
	C1 (AS1)			C2 (AS2)			C3 (AS3)			C4 (BRC)			C5 (CBC)			C6 (CN1)			C7 (CN2)			C8 (CN3)			C9 (CN4)			C10 (CN5)			C11 (GPC)			C12 (Inter)			C13 (IN)			C14 (ME)			C15 (NEC1)			C16 (NEC2)			C17 (NEC3)
	Total	#Overlap	%Overlap	Total	#Overlap	%Overlap	Total	#Overlap	%Overlap	Total	#Overlap	%Overlap	Total	#Overlap	%Overlap	Total	#Overlap	%Overlap	Total	#Overlap	%Overlap	Total	#Overlap	%Overlap	Total	#Overlap	%Overlap	Total	#Overlap	%Overlap	Total	#Overlap	%Overlap	Total	#Overlap	%Overlap	Total	#Overlap	%Overlap	Total	#Overlap	%Overlap	Total	#Overlap	%Overlap	Total	#Overlap	%Overlap	Total
C1 (AS1)	290	290	100	238	112	47.0588	57	40	70.1754	129	33	25.5814	599	64	10.6845	311	10	3.21543	381	12	3.14961	151	9	5.96026	114	6	5.26316	60	4	6.66667	75	20	26.6667	71	2	2.8169	78	4	5.12821	569	24	4.21793	303	14	4.62046	319	11	3.44828	228
C2 (AS2)	290	112	38.6207	238	238	100	57	27	47.3684	129	46	35.6589	599	73	12.187	311	0	0	381	1	0.262467	151	0	0	114	0	0	60	0	0	75	18	24	71	3	4.22535	78	0	0	569	25	4.39367	303	19	6.27063	319	13	4.07524	228
C3 (AS3)	290	40	13.7931	238	27	11.3445	57	57	100	129	8	6.20155	599	9	1.5025	311	0	0	381	1	0.262467	151	2	1.3245	114	1	0.877193	60	1	1.66667	75	8	10.6667	71	14	19.7183	78	3	3.84615	569	4	0.702988	303	14	4.62046	319	9	2.82132	228
C4 (BRC)	290	33	11.3793	238	46	19.3277	57	8	14.0351	129	129	100	599	99	16.5275	311	1	0.321543	381	1	0.262467	151	0	0	114	1	0.877193	60	0	0	75	10	13.3333	71	16	22.5352	78	5	6.41026	569	14	2.46046	303	2	0.660066	319	3	0.940439	228
C5 (CBC)	290	64	22.069	238	73	30.6723	57	9	15.7895	129	99	76.7442	599	599	100	311	3	0.96463	381	5	1.31234	151	1	0.662252	114	1	0.877193	60	0	0	75	13	17.3333	71	3	4.22535	78	2	2.5641	569	61	10.7206	303	16	5.28053	319	14	4.38871	228
C6 (CN1)	290	10	3.44828	238	0	0	57	0	0	129	1	0.775194	599	3	0.500835	311	311	100	381	233	61.1549	151	121	80.1325	114	84	73.6842	60	47	78.3333	75	1	1.33333	71	0	0	78	44	56.4103	569	13	2.28471	303	6	1.9802	319	3	0.940439	228
C7 (CN2)	290	12	4.13793	238	1	0.420168	57	1	1.75439	129	1	0.775194	599	5	0.834725	311	233	74.9196	381	381	100	151	119	78.8079	114	80	70.1754	60	51	85	75	1	1.33333	71	0	0	78	45	57.6923	569	15	2.6362	303	7	2.31023	319	2	0.626959	228
C8 (CN3)	290	9	3.10345	238	0	0	57	2	3.50877	129	0	0	599	1	0.166945	311	121	38.9068	381	119	31.2336	151	151	100	114	81	71.0526	60	45	75	75	1	1.33333	71	1	1.40845	78	47	60.2564	569	5	0.878735	303	4	1.32013	319	3	0.940439	228
C9 (CN4)	290	6	2.06897	238	0	0	57	1	1.75439	129	1	0.775194	599	1	0.166945	311	84	27.0096	381	80	20.9974	151	81	53.6424	114	114	100	60	36	60	75	14	18.6667	71	0	0	78	35	44.8718	569	3	0.527241	303	2	0.660066	319	1	0.31348	228
C10 (CN5)	290	4	1.37931	238	0	0	57	1	1.75439	129	0	0	599	0	0	311	47	15.1125	381	51	13.3858	151	45	29.8013	114	36	31.5789	60	60	100	75	0	0	71	0	0	78	22	28.2051	569	3	0.527241	303	2	0.660066	319	1	0.31348	228
C11 (GPC)	290	20	6.89655	238	18	7.56303	57	8	14.0351	129	10	7.75194	599	13	2.17028	311	1	0.321543	381	1	0.262467	151	1	0.662252	114	14	12.2807	60	0	0	75	75	100	71	4	5.6338	78	2	2.5641	569	12	2.10896	303	7	2.31023	319	6	1.88088	228
C12 (Inter)	290	2	0.689655	238	3	1.2605	57	14	24.5614	129	16	12.4031	599	3	0.500835	311	0	0	381	0	0	151	1	0.662252	114	0	0	60	0	0	75	4	5.33333	71	71	100	78	6	7.69231	569	6	1.05448	303	6	1.9802	319	4	1.25392	228
C13 (IN)	290	4	1.37931	238	0	0	57	3	5.26316	129	5	3.87597	599	2	0.33389	311	44	14.1479	381	45	11.811	151	47	31.1258	114	35	30.7018	60	22	36.6667	75	2	2.66667	71	6	8.4507	78	78	100	569	3	0.527241	303	5	1.65017	319	3	0.940439	228
C14 (ME)	290	24	8.27586	238	25	10.5042	57	4	7.01754	129	14	10.8527	599	61	10.1836	311	13	4.18006	381	15	3.93701	151	5	3.31126	114	3	2.63158	60	3	5	75	12	16	71	6	8.4507	78	3	3.84615	569	569	100	303	18	5.94059	319	13	4.07524	228
C15 (NEC1)	290	14	4.82759	238	19	7.98319	57	14	24.5614	129	2	1.55039	599	16	2.67112	311	6	1.92926	381	7	1.83727	151	4	2.64901	114	2	1.75439	60	2	3.33333	75	7	9.33333	71	6	8.4507	78	5	6.41026	569	18	3.16344	303	303	100	319	173	54.232	228
C16 (NEC2)	290	11	3.7931	238	13	5.46218	57	9	15.7895	129	3	2.32558	599	14	2.33723	311	3	0.96463	381	2	0.524934	151	3	1.98675	114	1	0.877193	60	1	1.66667	75	6	8	71	4	5.6338	78	3	3.84615	569	13	2.28471	303	173	57.0957	319	319	100	228
C17 (NEC3)	290	19	6.55172	238	30	12.605	57	27	47.3684	129	18	13.9535	599	14	2.33723	311	4	1.28617	381	5	1.31234	151	5	3.31126	114	3	2.63158	60	2	3.33333	75	12	16	71	45	63.3803	78	12	15.3846	569	14	2.46046	303	125	41.2541	319	105	32.9154	228
C18 (NEC4)	290	11	3.7931	238	18	7.56303	57	24	42.1053	129	14	10.8527	599	10	1.66945	311	2	0.643087	381	1	0.262467	151	2	1.3245	114	2	1.75439	60	0	0	75	11	14.6667	71	40	56.338	78	7	8.97436	569	10	1.75747	303	76	25.0825	319	141	44.2006	228
C19 (Neuron)	290	8	2.75862	238	1	0.420168	57	5	8.77193	129	2	1.55039	599	1	0.166945	311	47	15.1125	381	39	10.2362	151	50	33.1126	114	32	28.0702	60	19	31.6667	75	0	0	71	4	5.6338	78	39	50	569	1	0.175747	303	5	1.65017	319	4	1.25392	228
C20 (OPC/OL)	290	6	2.06897	238	7	2.94118	57	6	10.5263	129	2	1.55039	599	4	0.66778	311	1	0.321543	381	2	0.524934	151	2	1.3245	114	2	1.75439	60	0	0	75	4	5.33333	71	2	2.8169	78	2	2.5641	569	9	1.58172	303	6	1.9802	319	6	1.88088	228
C21 (PGC1)	290	40	13.7931	238	44	18.4874	57	7	12.2807	129	29	22.4806	599	74	12.3539	311	4	1.28617	381	2	0.524934	151	1	0.662252	114	0	0	60	0	0	75	24	32	71	6	8.4507	78	1	1.28205	569	140	24.6046	303	20	6.60066	319	11	3.44828	228
C22 (PGC2)	290	22	7.58621	238	32	13.4454	57	6	10.5263	129	20	15.5039	599	52	8.68114	311	6	1.92926	381	4	1.04987	151	2	1.3245	114	1	0.877193	60	0	0	75	11	14.6667	71	16	22.5352	78	2	2.5641	569	156	27.4165	303	21	6.93069	319	14	4.38871	228
C23 (UPRC1)	290	7	2.41379	238	1	0.420168	57	1	1.75439	129	3	2.32558	599	14	2.33723	311	10	3.21543	381	15	3.93701	151	9	5.96026	114	20	17.5439	60	8	13.3333	75	20	26.6667	71	1	1.40845	78	3	3.84615	569	6	1.05448	303	3	0.990099	319	3	0.940439	228
C24 (UPRC2)	290	55	18.9655	238	47	19.7479	57	6	10.5263	129	35	27.1318	599	104	17.3623	311	8	2.57235	381	9	2.3622	151	3	1.98675	114	2	1.75439	60	1	1.66667	75	20	26.6667	71	5	7.04225	78	1	1.28205	569	114	20.0351	303	18	5.94059	319	9	2.82132	228
[truncated: 23 more columns]
