# Supplementary material for: Orgo-Seq integrates single-cell and bulk transcriptomic data to identify cell type specific-driver genes associated with autism spectrum disorder
Source: Nat Commun. 2022 Jun 10;13:3243. doi: 10.1038/s41467-022-30968-3 (PMC9187732; doi:10.1038/s41467-022-30968-3)
Supplement: Supplementary file 13 — Supplementary Data 10 [file 41467_2022_30968_MOESM13_ESM.xlsx]

## Sheet: Neurodevelopmental map 1
Quadrato clusters (Mean % overlap with Velasco clusters)
	c1 (Mesodermal cells)	c2 (Astroglia)	c3 (Dopaminergic neurons)	c4 (Cells with forebrain markers)	c5 (Neural retinal cells)	c6 (Unknown)	c7 (Unknown)	c8 (Unknown)	c9 (Neuroepithelial cells)	c10 (Proliferative precursors)
Immature CPNs	0.183444	0.174101	0.0671974	0.525524	0.215776	0.16137	0.469899	0.0245735	0.145695	0.0784806
oRG	0.210374	0.293957	0.077288	0.51575	0.150575	0.287457	0.783495	0.120291	0.235119	0.177084
Immature PNs	0.188231	0.263509	0.127244	0.842886	0.429727	0.279084	0.596137	0.049281	0.372172	0.238714
RG	0.125074	0.206348	0.0214691	0.11164	0.0446323	0.193732	0.275354	0.0426761	0.159351	0.206998
Immature Interneurons	0.0474108	0.158753	0.0424768	0.457683	0.134379	0.0246412	0.472406	0.00335334	0.0719609	0.0676413
CPNs	0.110348	0.0440738	0.0986002	0.0470407	0.117644	0.108375	0.293805	0.0371486	0.141467	0.0982145
CFuPNs	0.0594806	0.104519	0.018737	0.00815661	0.0290198	0.0702752	0.194635	0.0297362	0.0419684	0.0572339
Immature CFuPNs	0.0998594	0.067999	0.0336414	0.0536625	0.0202433	0.0391471	0.134992	0.0203281	0.0339483	0.10753
IPCs	0.13578	0.152464	0.0808983	0.450156	0.159327	0.105826	0.360044	0.0173974	0.124892	0.16493
Cycling	0.0304712	0.0423434	0.0137058	0.0427	0.0562255	0.070557	0.243262	0.00582449	0.00688461	0.0497376
Astroglia	0.173886	0.415591	0.0504765	0.0885178	0.0268694	0.279287	0.638171	0.10884	0.210423	0.112433
Ventral Precursors	0.0486662	0.0598976	0.00960707	0.040161	0.0652798	0.106507	0.310267	0	0.00486239	0.0097936
Tanaka clusters (Mean % overlap with Velasco clusters)
	CC1 (Astrocytes)	CC2 (Cilia-bearing cells)	CC3 (Cortical excitatory neurons)	CC4 (Glia progenitor cells)	CC5 (Interneurons)	CC6 (Mesodermal cells)	CC7 (Neuroepithelial cells)	CC8 (OPCs/ Oligodendrocytes)	CC9 (Proteoglycan-expressing cells)	CC10 (Unfolded-protein-response-related cells)	CC11 (Unfolded-protein-response-related cells)
Immature CPNs	0.80506	0.433855	0.744787	0.035271	0.0459578	0.543042	0.497564	0.0333039	0.500381	0.391609	0.455981
oRG	1.20394	0.993761	0.383176	0.0446205	0.0495756	0.734222	0.746403	0.0473828	1.03943	0.599175	1.04115
Immature PNs	0.830993	0.787852	1.14425	0.235013	0.0566147	0.671328	1.00461	0.115777	0.869074	1.62823	0.621001
RG	0.44915	0.419924	0.0813032	0.0949079	0.00698162	0.345317	0.314834	0.0183706	0.469412	0.348195	0.462749
Immature Interneurons	0.19791	0.315484	0.317161	0.00874534	0.246943	0.332244	0.278583	0.0827726	0.360808	0.165005	0.299042
CPNs	0.0844788	0.299086	0.0425061	0.00948333	0.0119956	0.355008	0.185711	0.00891742	0.48515	0.11348	0.350433
CFuPNs	0.0777384	0.403429	0.00893815	0	0.00853488	0.241439	0.130413	0.00733736	0.270533	0.111826	0.301478
Immature CFuPNs	0.169639	0.238591	0.0268312	0	0	0.240068	0.205231	0	0.322854	0.0471593	0.226497
IPCs	0.414998	0.332957	0.499709	0.0347947	0.0320324	0.465002	0.47486	0.0267842	0.38856	0.183853	0.29459
Cycling	0.0298945	0.494347	0.0134037	0	0	0.207466	1.07924	0.0122525	0.25317	0.0788422	0.23436
Astroglia	0.951894	1.17405	0.0312178	0	0	0.439923	0.13816	0.00351716	0.86612	0.0705001	0.840738
Ventral Precursors	0.00844309	0.71121	0.0193319	0	0	0.306072	1.77751	0.0198611	0.343424	0.0847044	0.326939

## Sheet: Neurodevelopmental map 2
Quadrato clusters (Mean % overlap with Eze clusters)
	c1 (Mesodermal cells)	c2 (Astroglia)	c3 (Dopaminergic neurons)	c4 (Cells with forebrain markers)	c5 (Neural retinal cells)	c6 (Unknown)	c7 (Unknown)	c8 (Unknown)	c9 (Neuroepithelial cells)	c10 (Proliferative precursors)
IPC	0.793651	2.41703	2.9719	9.85604	8.91047	7.51903	6.98194	6.1092	5.4304	6.69064
Other	3.2967	3.35775	3.44206	3.38011	2.86188	2.77384	3.57976	3.54145	4.19497	4.26727
Radial Glial	1.52116	4.16967	3.28999	6.38698	6.09249	5.17071	5.02727	4.75347	4.51466	5.42932
Neuronal	2.8083	2.80275	3.17672	13.3343	13.3893	11.2226	10.2432	9.04462	8.11445	8.26139
Neuroepithelial	2.20459	2.84191	2.72605	3.15094	2.72018	2.42287	2.48253	2.55637	2.67356	2.73408
Mesenchymal	1.4652	1.665	1.4763	1.98728	2.00402	1.79967	1.64998	1.89382	2.34579	2.96871
Tanaka clusters (Mean % overlap with Eze clusters)
	CC1 (Astrocytes)	CC2 (Cilia-bearing cells)	CC3 (Cortical excitatory neurons)	CC4 (Glia progenitor cells)	CC5 (Interneurons)	CC6 (Mesodermal cells)	CC7 (Neuroepithelial cells)	CC8 (OPCs/ Oligodendrocytes)	CC9 (Proteoglycan-expressing cells)	CC10 (Unfolded-protein-response-related cells)	CC11 (Unfolded-protein-response-related cells)
IPC	1.94175	1.37302	11.0741	8.30556	7.82092	7.01743	6.77013	7.84694	7.62022	7.1082	6.52678
Other	5.22778	3.56254	3.25415	3.88292	4.5543	4.11149	4.79731	4.64143	4.73228	4.70136	4.42678
Radial Glial	10.9223	6.64526	5.46192	5.31172	5.03369	4.46326	6.15416	6.66694	6.46679	5.959	5.55403
Neuronal	3.58476	2.3492	19.8079	14.8559	13.7852	12.0902	10.7697	10.5329	9.88922	9.41953	8.6662
Neuroepithelial	4.63862	2.94487	2.63344	2.66952	2.91993	2.55673	3.86969	3.81333	3.59273	3.57605	3.29654
Mesenchymal	4.14488	3.3923	3.01856	4.50751	5.77795	4.93889	8.91456	9.72331	8.92968	9.35082	8.5323
