# Supplementary material for: Orgo-Seq integrates single-cell and bulk transcriptomic data to identify cell type specific-driver genes associated with autism spectrum disorder
Source: Nat Commun. 2022 Jun 10;13:3243. doi: 10.1038/s41467-022-30968-3 (PMC9187732; doi:10.1038/s41467-022-30968-3)
Supplement: Supplementary file 14 — Supplementary Data 11 [file 41467_2022_30968_MOESM14_ESM.xlsx]

## Sheet: Neurodevelopmental map 1
Correlations between Quadrato versus Tanaka clusters using neurodevelopmental map 1
	Quadrato_c1	Quadrato_c2	Quadrato_c3	Quadrato_c4	Quadrato_c5	Quadrato_c6	Quadrato_c7	Quadrato_c8	Quadrato_c9	Quadrato_c10
Tanaka_CC1	0.927392	0.877756	0.528246	0.622439	0.45098	0.882227	0.879581	0.82309	0.803361	0.614634
Tanaka_CC2	0.520693	0.778056	0.167414	0.193667	0.145847	0.822645	0.769848	0.778034	0.534007	0.217611
Tanaka_CC3	0.603858	0.345798	0.745106	0.954241	0.958808	0.43877	0.525611	0.0838634	0.714196	0.556572
Tanaka_CC4	0.507991	0.364987	0.614878	0.709114	0.824301	0.571538	0.360624	0.17637	0.800222	0.788688
Tanaka_CC5	-0.121217	0.0989307	0.147904	0.495434	0.301853	-0.217664	0.314874	-0.179289	0.0628957	-0.0250099
Tanaka_CC6	0.886852	0.664563	0.755222	0.821658	0.729525	0.802992	0.867198	0.63571	0.8547	0.650035
Tanaka_CC7	-0.169268	-0.208303	-0.110783	0.13528	0.255932	0.0983768	0.0913354	-0.239069	-0.0782644	-0.187838
Tanaka_CC8	0.283033	0.301954	0.567039	0.874344	0.853752	0.300072	0.544737	0.0232093	0.6045	0.450338
Tanaka_CC9	0.851262	0.837657	0.612039	0.536014	0.463916	0.927938	0.901846	0.892492	0.86448	0.61901
Tanaka_CC10	0.569987	0.401218	0.687634	0.8038	0.899102	0.615633	0.515331	0.267513	0.830354	0.704218
Tanaka_CC11	0.786494	0.855071	0.397194	0.386445	0.252779	0.907119	0.888726	0.945651	0.723448	0.493219
P(Correlations) between Quadrato versus Tanaka clusters using neurodevelopmental map 1
	Quadrato_c1	Quadrato_c2	Quadrato_c3	Quadrato_c4	Quadrato_c5	Quadrato_c6	Quadrato_c7	Quadrato_c8	Quadrato_c9	Quadrato_c10
Tanaka_CC1	1.40568e-05	0.000174495	0.0774849	0.0306546	0.141163	0.00014597	0.000162372	0.00100571	0.00164701	0.0334461
Tanaka_CC2	0.0826181	0.00288194	0.603018	0.546441	0.651066	0.0010176	0.00340442	0.00288324	0.0737184	0.496877
Tanaka_CC3	0.0375928	0.270901	0.00542087	1.46296e-06	8.71541e-07	0.1536	0.0792505	0.795541	0.00907215	0.0601768
Tanaka_CC4	0.091764	0.243384	0.0333562	0.00981431	0.000973846	0.052215	0.24949	0.58347	0.00177269	0.00229858
Tanaka_CC5	0.707459	0.759687	0.646426	0.101454	0.340319	0.49677	0.318833	0.577154	0.846031	0.938503
Tanaka_CC6	0.000120443	0.0183982	0.00451038	0.00104439	0.00708584	0.00166143	0.00025921	0.026299	0.000397564	0.0221202
Tanaka_CC7	0.598951	0.515901	0.731783	0.675075	0.42203	0.760998	0.777711	0.454256	0.80896	0.558809
Tanaka_CC8	0.372708	0.34015	0.0545259	0.00019906	0.000410017	0.343316	0.067043	0.942924	0.0373361	0.1418
Tanaka_CC9	0.000444166	0.000671644	0.0344131	0.0724368	0.128716	1.35486e-05	6.07283e-05	9.41917e-05	0.000285471	0.0318595
Tanaka_CC10	0.0530038	0.196129	0.0134599	0.00162999	6.93736e-05	0.033079	0.0863997	0.400574	0.000826143	0.0105712
Tanaka_CC11	0.00241086	0.000392763	0.201074	0.214654	0.427968	4.64982e-05	0.000111153	3.40769e-06	0.00782962	0.103231

## Sheet: Neurodevelopmental map 2
Correlations between Quadrato versus Tanaka clusters
	Quadrato_c1	Quadrato_c2	Quadrato_c3	Quadrato_c4	Quadrato_c5	Quadrato_c6	Quadrato_c7	Quadrato_c8	Quadrato_c9	Quadrato_c10
Tanaka_CC1	0.0266017	0.792465	0.283624	-0.236191	-0.217321	-0.220727	-0.200873	-0.178006	-0.169361	-0.146539
Tanaka_CC2	0.0198852	0.70106	0.156174	-0.334639	-0.309552	-0.313315	-0.297744	-0.273931	-0.257824	-0.233764
Tanaka_CC3	0.079184	-0.0567406	0.321068	0.967319	0.979502	0.98015	0.967776	0.966588	0.950307	0.932689
Tanaka_CC4	0.0971846	-0.0895016	0.255376	0.937891	0.958251	0.958758	0.944051	0.945455	0.937089	0.917201
Tanaka_CC5	0.117952	-0.18274	0.158342	0.88559	0.911783	0.912585	0.895159	0.897342	0.89735	0.871904
Tanaka_CC6	0.11811	-0.168517	0.182095	0.895757	0.919825	0.921068	0.905868	0.907647	0.908063	0.884294
Tanaka_CC7	-0.0649592	-0.415664	-0.29419	0.587168	0.636825	0.630332	0.580222	0.585436	0.580915	0.587732
Tanaka_CC8	-0.254476	-0.474078	-0.376309	0.550021	0.59136	0.58212	0.522537	0.522535	0.502302	0.554501
Tanaka_CC9	-0.249123	-0.438055	-0.320931	0.584381	0.622353	0.6143	0.560295	0.56003	0.543039	0.599828
Tanaka_CC10	-0.230835	-0.531427	-0.444126	0.462637	0.505805	0.497471	0.439505	0.439885	0.428799	0.476526
Tanaka_CC11	-0.220051	-0.515515	-0.428011	0.469639	0.512921	0.504961	0.448796	0.449652	0.440495	0.487391
P(Correlations) between Quadrato versus Tanaka clusters
	Quadrato_c1	Quadrato_c2	Quadrato_c3	Quadrato_c4	Quadrato_c5	Quadrato_c6	Quadrato_c7	Quadrato_c8	Quadrato_c9	Quadrato_c10
Tanaka_CC1	0.960107	0.0601366	0.585971	0.652301	0.67915	0.674286	0.702744	0.735812	0.748387	0.781764
Tanaka_CC2	0.970176	0.12069	0.767643	0.516778	0.550503	0.545406	0.566581	0.599382	0.621833	0.655741
Tanaka_CC3	0.881472	0.914981	0.534946	0.00158462	0.000625958	0.000587135	0.00154087	0.00165589	0.00364269	0.00664373
Tanaka_CC4	0.854682	0.866106	0.625263	0.00566647	0.00257803	0.0025163	0.00460783	0.00438152	0.00581223	0.00999968
Tanaka_CC5	0.823892	0.728941	0.764472	0.0188855	0.0113301	0.0111282	0.0159113	0.0152672	0.0152646	0.023562
Tanaka_CC6	0.823658	0.749618	0.729877	0.0157335	0.0093843	0.00909946	0.0128741	0.0123999	0.0122901	0.0193074
Tanaka_CC7	0.902698	0.412413	0.571446	0.220466	0.173893	0.179723	0.227335	0.222171	0.226646	0.219912
Tanaka_CC8	0.626526	0.342157	0.462181	0.258165	0.216361	0.22545	0.287533	0.287534	0.309914	0.253495
Tanaka_CC9	0.634046	0.384947	0.535131	0.223212	0.186997	0.194458	0.247504	0.247778	0.26551	0.208165
Tanaka_CC10	0.659897	0.277901	0.377612	0.355554	0.305995	0.31535	0.383191	0.382731	0.396223	0.339315
Tanaka_CC11	0.675251	0.295228	0.397188	0.347334	0.298091	0.306938	0.372004	0.370979	0.381993	0.326803
	﻿
