# Supplementary material for: Orgo-Seq integrates single-cell and bulk transcriptomic data to identify cell type specific-driver genes associated with autism spectrum disorder
Source: Nat Commun. 2022 Jun 10;13:3243. doi: 10.1038/s41467-022-30968-3 (PMC9187732; doi:10.1038/s41467-022-30968-3)
Supplement: Supplementary file 15 — Supplementary Data 12 [file 41467_2022_30968_MOESM15_ESM.xlsx]

## Sheet: 15q11-13 Postmortem brains
		Cerebral organoids		Post-mortem brains		Average
Cluster	Description	CellScore	P(CellScore)	CellScore	P(CellScore)	P(CellScore)
c10	Proliferative precursors	0.535	0.016	0.525	0.053	0.03
c6	-	0.22	0.077	-0.177	0.97	0.24
c3	Dopaminergic neurons	0.096	0.26	-0.234	0.66	0.5
c9	Neuroepithelial cells	0.046	0.35	0.302	0.087	0.1
c8	-	0.035	0.4	-0.0831	0.67	0.58
c4	Cells with forebrain markers	-0.023	0.64	-0.222	0.87	0.85
c7	-	-0.039	0.77	-0.0468	0.91	0.84
c2	Astroglia	-0.236	0.92	-0.375	0.95	0.94
c5	Neural retinal cells	-0.323	0.98	-0.175	0.79	0.91
c1	Mesodermal cells	-0.646	1	0.331	0.00053	0.078
