# Supplementary material for: Orgo-Seq integrates single-cell and bulk transcriptomic data to identify cell type specific-driver genes associated with autism spectrum disorder
Source: Nat Commun. 2022 Jun 10;13:3243. doi: 10.1038/s41467-022-30968-3 (PMC9187732; doi:10.1038/s41467-022-30968-3)
Supplement: Supplementary file 16 — Supplementary Data 13 [file 41467_2022_30968_MOESM16_ESM.xlsx]

## Sheet: Percentiles - 16p11.2
Gene	Mean Expression (FPKM) in controls	Percentile (with decreasing expression)
ALDOA	272.16	1.8
PPP4C	34.16	9.3
MAZ	30.2	10
TMEM219	27.56	12
CDIPT	17.28	19
KIF22	15.46	22
YPEL3	13.02	26
SEZ6L2	12.25	28
BOLA2B	11.37	30
MAPK3	11.37	30
INO80E	10.12	34
PRRT2	6.56	51
TAOK2	6.28	53
PAGR1	6.13	54
FAM57B	6.17	54
CORO1A	4.32	69
KCTD13	4.03	72
ASPHD1	3.5	79
SLX1B	3.28	82
SULT1A4	2.86	87

## Sheet: Percentiles - 15q11-13
Gene	Mean Expression (FPKM) in controls	Percentile (with decreasing expression)
SNURF	100.47	3.6
NDN	48.34	6.8
SNRPN	16.79	20
CYFIP1	14.61	23
UBE3A	9.47	37
GABRB3	5.21	61
HERC2	5.13	62
NIPA2	4.49	68
TUBGCP5	3.6	78
OCA2	2.74	89
NIPA1	2.57	91
