# Supplementary material for: Orgo-Seq integrates single-cell and bulk transcriptomic data to identify cell type specific-driver genes associated with autism spectrum disorder
Source: Nat Commun. 2022 Jun 10;13:3243. doi: 10.1038/s41467-022-30968-3 (PMC9187732; doi:10.1038/s41467-022-30968-3)
Supplement: Supplementary file 17 — Supplementary Data 14 [file 41467_2022_30968_MOESM17_ESM.xlsx]

## Sheet: 16p11.2 GeneScores - Quadrato
Gene	SetA
	GeneScoreall	P(GeneScoreall)	GeneScorec9	P(GeneScorec9)
YPEL3	0.158	0.82	0.828	0.02
KCTD13	0.274	0.95	0.906	0.021
INO80E	0.246	0.94	0.969	0.027
FAM57B	0.363	0.96	0.881	0.04
MAZ	0.504	0.91	1.204	0.049
TAOK2	0.249	0.95	0.628	0.054
PAGR1	0.25	0.97	0.923	0.058
ASPHD1	0.313	0.93	0.579	0.061
PPP4C	0.513	0.92	1.141	0.064
CORO1A	0.161	0.83	0.352	0.134
PRRT2	0.201	0.83	0.413	0.142
SLX1B	0.008	0.91	0.137	0.15
MAPK3	0.166	0.9	0.549	0.174
BOLA2B	0.094	0.93	0.29	0.182
CDIPT	0.2	0.91	0.555	0.2
KIF22	0.372	0.77	0.605	0.221
SULT1A4	0.004	0.75	0.05	0.268
ALDOA	0.22	0.9	0.604	0.321
TMEM219	0.184	0.97	0.516	0.53
SEZ6L2	0.196	0.71	0.197	0.538

## Sheet: 16p11.2 GeneScores - Tanaka
Gene	SetA
	GeneScoreCC3	P(GeneScoreCC3)
YPEL3	0.48993	0.02874
KCTD13	0.962014	0.0846
INO80E	0.68131	0.08681
CDIPT	0.474612	0.10192
PAGR1	0.490941	0.11162
TAOK2	0.595873	0.12277
CORO1A	0.508033	0.13394
MAPK3	0.411108	0.13431
SLX1B	0.0635021	0.1425
PRRT2	0.502609	0.14344
ASPHD1	0.600674	0.15239
MAZ	0.944354	0.15329
PPP4C	0.908139	0.17143
FAM57B	0.950469	0.17191
BOLA2B	0.285646	0.17803
SEZ6L2	0.38344	0.2259
ALDOA	0.524078	0.26761
TMEM219	0.467254	0.29261
SULT1A4	0.0225231	0.29471
KIF22	0.223167	0.46275
