# Supplementary material for: Orgo-Seq integrates single-cell and bulk transcriptomic data to identify cell type specific-driver genes associated with autism spectrum disorder
Source: Nat Commun. 2022 Jun 10;13:3243. doi: 10.1038/s41467-022-30968-3 (PMC9187732; doi:10.1038/s41467-022-30968-3)
Supplement: Supplementary file 18 — Supplementary Data 15 [file 41467_2022_30968_MOESM18_ESM.xlsx]

## Sheet: 16p11.2 GeneScores - Quadrato
	c1		c2		c3		c4		c5		c6		c7		c8		c9		c10
	GeneScore	P(GeneScore)	GeneScore	P(GeneScore)	GeneScore	P(GeneScore)	GeneScore	P(GeneScore)	GeneScore	P(GeneScore)	GeneScore	P(GeneScore)	GeneScore	P(GeneScore)	GeneScore	P(GeneScore)	GeneScore	P(GeneScore)	GeneScore	P(GeneScore)
YPEL3	1.02598	0.07195	0.762073	0.18484	1.73307	0.02321	0.449673	0.03791	0.944142	0.03371	0.615785	0.04433	0.235968	0.12088	1.67475	0.02266	0.828115	0.02011	0.573208	0.02783
KCTD13	0.658	0.03113	0.59746	0.50565	1.26999	0.01679	0.745007	0.10433	0.727299	0.10424	0.510584	0.05995	0.286112	0.39185	1.21389	0.02343	0.906465	0.02148	0.667359	0.03693
ASPHD1	0.722055	0.21225	0.570641	0.87412	1.02321	0.02966	0.5364	0.21265	0.603229	0.1478	0.477137	0.07233	0.30155	0.53767	0.664514	0.09471	0.578516	0.0611	0.762484	0.1911
INO80E	0.574671	0.08029	0.522598	0.59248	1.14978	0.04629	0.551525	0.08405	0.681044	0.07313	0.465484	0.07466	0.240702	0.43362	1.35243	0.04614	0.968606	0.02713	1.0154	0.12582
MAZ	0.747015	0.13595	0.820404	0.82671	1.53468	0.06624	0.829506	0.2016	0.850147	0.1927	0.677165	0.093	0.467366	0.54717	1.30147	0.14433	1.2043	0.04921	1.29536	0.15541
PAGR1	0.650681	0.15466	0.611876	0.49221	1.37482	0.06936	0.418885	0.09539	0.791946	0.12434	0.548907	0.12039	0.28318	0.44942	1.37102	0.09417	0.923268	0.05849	0.831908	0.09739
FAM57B	0.5455	0.09488	0.63171	0.83583	1.11697	0.06897	0.805289	0.18993	0.654144	0.27022	0.49041	0.13493	0.328685	0.62207	0.908744	0.11727	0.881431	0.04015	0.895287	0.11551
PPP4C	0.736272	0.21677	0.725982	0.90917	1.2708	0.10329	0.812156	0.22118	0.823502	0.24012	0.631854	0.13694	0.433829	0.5965	1.1681	0.17803	1.14101	0.06361	1.66413	0.1704
MAPK3	0.802822	0.28655	0.55717	0.6404	1.15116	0.14795	0.418512	0.15559	0.686395	0.15602	0.464021	0.15282	0.206144	0.45667	1.00281	0.21434	0.548585	0.17403	0.475576	0.19656
SLX1B	0.10551	0.16051	0.104844	0.19163	0.297997	0.15941	0.0620608	0.15495	0.128362	0.16673	0.0817325	0.16065	0.0309181	0.25289	0.287606	0.16866	0.137348	0.15034	0.0850427	0.16229
TAOK2	0.606033	0.10717	0.523812	0.6816	1.06928	0.13967	0.453154	0.13818	0.662535	0.24092	0.424042	0.22389	0.281129	0.46829	0.96452	0.20034	0.627671	0.05431	0.316222	0.08839
KIF22	0.415969	0.44597	0.364089	0.8839	0.663474	0.22812	0.257329	0.5697	0.41759	0.44224	0.371898	0.23458	0.385241	0.42029	0.4944	0.54455	0.605158	0.22149	0.59045	0.27036
TMEM219	0.591382	0.56709	0.446208	0.91576	1.15059	0.45952	0.391254	0.55444	0.421121	0.72098	0.5845	0.29814	0.229419	0.73564	0.804521	0.72581	0.516426	0.52965	0.254318	0.69132
BOLA2B	0.184756	0.34777	0.178503	0.89594	0.379656	0.2967	0.232753	0.24857	0.207226	0.36663	0.163465	0.30844	0.0821853	0.57408	0.351845	0.40391	0.290332	0.18221	0.394818	0.22325
ALDOA	0.737877	0.33388	0.629272	0.86121	1.08548	0.33593	0.478622	0.30961	0.875329	0.3031	0.541892	0.31441	0.254588	0.59821	0.950962	0.41442	0.603985	0.32076	0.624028	0.34182
SULT1A4	0.0424119	0.31532	0.0358132	0.31886	0.111128	0.26179	0.0214642	0.26541	0.0429402	0.28698	0.0283999	0.33277	0.0107323	0.32786	0.0969631	0.2859	0.0496555	0.26804	0.034409	0.27923
CORO1A	0.544553	0.32676	0.298915	0.7165	0.552121	0.2783	0.361372	0.14967	0.490613	0.31338	0.245153	0.40822	0.146807	0.38024	0.517971	0.31882	0.352268	0.13449	0.211731	0.17709
CDIPT	0.741479	0.1968	0.535041	0.67457	1.04111	0.31172	0.3688	0.1713	0.684761	0.24451	0.431883	0.44463	0.173744	0.52576	0.988758	0.33492	0.554543	0.20039	0.309518	0.24167
PRRT2	0.562434	0.18341	0.407074	0.70971	0.841163	0.26686	0.372929	0.22111	0.598466	0.32605	0.320108	0.47778	0.180212	0.58281	0.704078	0.35344	0.413104	0.14173	0.232564	0.19611
SEZ6L2	0.61664	0.41459	0.327367	0.95927	0.399969	0.79165	0.30137	0.31979	0.596442	0.43189	0.225876	0.80327	0.170031	0.62133	0.299206	0.8112	0.197154	0.53838	0.204257	0.60153

## Sheet: 16p11.2 GeneScores - Tanaka
	CC1		CC2		CC3		CC4		CC5		CC6		CC7		CC8		CC9		CC10		CC11
	GeneScore	P(GeneScore)	GeneScore	P(GeneScore)	GeneScore	P(GeneScore)	GeneScore	P(GeneScore)	GeneScore	P(GeneScore)	GeneScore	P(GeneScore)	GeneScore	P(GeneScore)	GeneScore	P(GeneScore)	GeneScore	P(GeneScore)	GeneScore	P(GeneScore)	GeneScore	P(GeneScore)
YPEL3	0.297413	0.25958	0.292817	0.87887	0.48993	0.02874	2.36792	0.02851	3.51229	0.02177	0.318839	0.18044	0.29253	0.07359	2.16704	0.02403	0.193502	0.1831	0.352466	0.12373	0.294334	0.14534
KCTD13	0.253184	0.47924	0.287714	0.88202	0.962014	0.0846	1.65294	0.01518	3.50241	0.01729	0.354047	0.37439	0.250668	0.20964	1.59852	0.02117	0.25336	0.20106	0.435548	0.42521	0.239776	0.50152
INO80E	0.260759	0.67102	0.301356	0.91883	0.68131	0.08681	2.00145	0.04655	3.36729	0.04045	0.310055	0.34738	0.60455	0.26909	1.71055	0.07155	0.266096	0.14848	0.650518	0.37276	0.238153	0.22252
CDIPT	0.261208	0.65276	0.261204	0.95598	0.474612	0.10192	1.42752	0.31062	2.29381	0.23873	0.300079	0.36555	0.116285	0.33037	1.23178	0.28847	0.147737	0.47888	0.363217	0.59255	0.240719	0.63271
PAGR1	0.277372	0.4581	0.263533	0.91919	0.490941	0.11162	2.11245	0.06307	3.27446	0.08052	0.324358	0.44767	0.577147	0.212	1.87766	0.12766	0.321095	0.2328	0.400338	0.41362	0.30938	0.41478
TAOK2	0.231377	0.51128	0.257842	0.91463	0.595873	0.12277	1.28892	0.13585	2.23335	0.07217	0.301138	0.49976	0.107777	0.22316	1.17551	0.12206	0.219473	0.55321	0.259095	0.57282	0.219652	0.88766
CORO1A	0.152017	0.7382	0.186597	0.97947	0.508033	0.13394	0.713418	0.28943	1.41903	0.17131	0.21134	0.42134	0.103275	0.16533	0.644934	0.25832	0.0956689	0.40495	0.284483	0.66455	0.124129	0.74301
MAPK3	0.267111	0.62949	0.288604	0.96455	0.411108	0.13431	1.34326	0.24949	2.05848	0.2155	0.28455	0.48615	0.264625	0.19793	1.2949	0.23276	0.186527	0.53845	0.247487	0.48156	0.264916	0.28162
SLX1B	0.0304969	0.19309	0.0247187	0.35969	0.0635021	0.1425	0.414115	0.16217	0.627451	0.15941	0.0269438	0.21166	0.0212749	0.16519	0.372331	0.16247	0.0239908	0.21707	0.0367746	0.18124	0.0256101	0.21496
PRRT2	0.18863	0.55604	0.213208	0.92457	0.502609	0.14344	0.96347	0.31129	1.63059	0.17116	0.264307	0.43749	0.0917398	0.15645	0.855576	0.24305	0.143837	0.61731	0.221908	0.71192	0.189821	s
ASPHD1	0.310291	0.68434	0.347865	0.98348	0.600674	0.15239	0.863433	0.10914	1.63302	0.10305	0.424462	0.62031	0.630727	0.2556	0.974955	0.15946	0.315279	0.42824	0.343088	0.52539	0.351719	0.35036
MAZ	0.393522	0.76777	0.442633	0.94744	0.944354	0.15329	2.15021	0.08053	4.02838	0.10588	0.579573	0.60126	1.34958	0.23165	2.11425	0.25086	0.531361	0.25194	0.692059	0.62577	0.471803	0.44169
PPP4C	0.387141	0.81199	0.462394	0.96267	0.908139	0.17143	1.88042	0.13001	3.70496	0.13472	0.587196	0.61654	1.38699	0.26352	1.88716	0.301	0.531313	0.25265	0.817768	0.59516	0.459742	0.44004
FAM57B	0.295604	0.70716	0.332933	0.94493	0.950469	0.17191	1.25244	0.07503	3.12081	0.06394	0.399779	0.63826	0.411347	0.31911	1.32619	0.13001	0.31971	0.35642	0.480138	0.55492	0.316056	0.548
BOLA2B	0.0787199	0.79269	0.0971267	0.92713	0.285646	0.17803	0.517427	0.35297	1.07729	0.29794	0.114006	0.60477	0.141652	0.34712	0.469472	0.3676	0.0938459	0.33806	0.177638	0.53086	0.0886711	0.50929
SEZ6L2	0.174132	0.80557	0.216122	0.98986	0.38344	0.2259	0.396237	0.76387	0.579432	0.6968	0.25445	0.53297	0.138327	0.20429	0.316162	0.7682	0.114566	0.92292	0.171456	0.87419	0.179161	0.8558
ALDOA	0.289034	0.77817	0.342152	0.9849	0.524078	0.26761	1.537	0.45562	1.98862	0.43317	0.372002	0.57554	0.303008	0.31236	1.22566	0.46664	0.212817	0.73811	0.291015	0.62429	0.336168	0.40817
TMEM219	0.333827	0.7838	0.28892	0.97355	0.467254	0.29261	0.917779	0.77563	1.52208	0.71854	0.274635	0.83641	0.160276	0.67001	0.891139	0.76142	0.207929	0.74837	0.262736	0.59204	0.256451	0.66318
SULT1A4	0.018124	0.2778	0.00956182	0.61506	0.0225231	0.29471	0.139838	0.28041	0.25474	0.27509	0.0100274	0.32798	0.00975855	0.24829	0.124976	0.28561	0.0103576	0.35983	0.0164013	0.28437	0.00934562	0.29447
KIF22	0.271496	0.90579	0.264259	0.99198	0.223167	0.46275	1.41379	0.19963	1.32191	0.39983	0.320509	0.74287	1.81571	0.17368	0.949092	0.7452	0.467475	0.21007	0.349034	0.78696	0.355074	0.35059
