# Supplementary material for: Orgo-Seq integrates single-cell and bulk transcriptomic data to identify cell type specific-driver genes associated with autism spectrum disorder
Source: Nat Commun. 2022 Jun 10;13:3243. doi: 10.1038/s41467-022-30968-3 (PMC9187732; doi:10.1038/s41467-022-30968-3)
Supplement: Supplementary file 19 — Supplementary Data 16 [file 41467_2022_30968_MOESM19_ESM.xlsx]

## Sheet: 16p11.2 SetA and 15q11-13
Genes	Fold change in 16p11.2	Fold change in 15q11-13
RPS14	1.09	1.11
PCDHGB6	0.54	0.54
TUBGCP5	1.18	1.72
CYFIP1	1.05	1.35
ELAVL2	0.68	0.52
SNHG5	1.15	1.3
NAP1L5	0.75	0.53
MYL6B	0.97	0.92

## Sheet: 16p11.2 SetP and 15q11-13
Gene	Fold change in 16p11.2	Fold change in 15q11-13
RPS14	1.09	1.11
PCDHGB6	0.52	0.54
ELAVL2	0.72	0.52
SNHG5	1.15	1.3
CTNNA2	0.59	0.58
NAP1L5	0.69	0.53
